# Supplementary material for: Observed Survival Interval: A Supplement to TCGA Pan-Cancer Clinical Data Resource
Source: Cancers (Basel). 2019 Feb 26;11(3):280. doi: 10.3390/cancers11030280 (PMC6468755; doi:10.3390/cancers11030280)
Supplement: Supplementary file 1 [file cancers-11-00280-s001.zip]

Archive with 4 entries (3 files):
- Supplementary Materials/
- Supplementary Materials/Dataset S1.csv
- Supplementary Materials/Dataset S2.csv
- Supplementary Materials/Supplementary Materials.pdf
