# Supplementary material for: Observed Survival Interval: A Supplement to TCGA Pan-Cancer Clinical Data Resource
Source: Cancers (Basel). 2019 Feb 26;11(3):280. doi: 10.3390/cancers11030280 (PMC6468755; doi:10.3390/cancers11030280)
Supplement: Supplementary file 1 [file cancers-11-00280-s001.zip › Supplementary Materials/Dataset S1.csv]

bcr_patient_barcode	batch_number	project_code	disease_code	informed_consent_verified	gender	ethnicity	vital_status	OS	OBS	DTS	days_to_last_followup	days_to_death	sites_of_primary_melanomas	breslow_depth	ulceration_indicator	age_at_initial_pathologic_diagnosis	pathologic_stage	inferred_pathologic_stage	tumor_tissue_site
TCGA-FR-A728	332.55.0	TCGA	SKCM	YES	FEMALE	NOT HISPANIC OR LATINO	0	583	567	16	583	NA	Extremities	12	YES	54	Stage IIIB	NA	Primary Tumor
TCGA-BF-A1PZ	180.85.0	TCGA	SKCM	YES	FEMALE	NOT HISPANIC OR LATINO	0	853	853	0	853	NA	Extremities	8	NO	71	Stage IIB	NA	Primary Tumor
TCGA-BF-AAP7	416.36.0	TCGA	SKCM	YES	FEMALE	NOT HISPANIC OR LATINO	0	318	318	0	318	NA	Extremities	5	YES	76	Stage IIC	NA	Primary Tumor
TCGA-EB-A1NK	180.85.0	TCGA	SKCM	YES	MALE	NOT HISPANIC OR LATINO	0	1039	1039	0	1039	NA	Extremities	8	YES	48	Stage IIC	NA	Primary Tumor
TCGA-EB-A5VU	332.55.0	TCGA	SKCM	YES	MALE	NOT HISPANIC OR LATINO	1	321	313	8	NA	321	Extremities	15	YES	56	Stage IIIB	NA	Primary Tumor
TCGA-BF-AAOX	408.38.0	TCGA	SKCM	YES	MALE	NOT HISPANIC OR LATINO	0	444	444	0	444	NA	Extremities	11	YES	83	Stage IIC	NA	Primary Tumor
TCGA-BF-A1Q0	180.85.0	TCGA	SKCM	YES	MALE	NOT HISPANIC OR LATINO	0	831	831	0	831	NA	Trunk	5	YES	80	Stage IIC	NA	Primary Tumor
TCGA-EB-A299	180.85.0	TCGA	SKCM	YES	MALE	NOT HISPANIC OR LATINO	0	378	378	0	378	NA	Extremities	2	YES	63	Stage IIA	NA	Primary Tumor
TCGA-EB-A51B	291.67.0	TCGA	SKCM	YES	MALE	NOT HISPANIC OR LATINO	0	931	931	0	931	NA	Trunk	10	YES	53	Stage IIC	NA	Primary Tumor
TCGA-XV-AAZY	416.36.0	TCGA	SKCM	YES	FEMALE	NOT HISPANIC OR LATINO	0	405	405	0	405	NA	Trunk	16	NA	76	Stage IIIC	NA	Primary Tumor
TCGA-XV-A9W2	408.38.0	TCGA	SKCM	YES	MALE	NOT HISPANIC OR LATINO	0	417	417	0	417	NA	Extremities	1	NA	81	Stage I	NA	Primary Tumor
TCGA-BF-A5ER	291.67.0	TCGA	SKCM	YES	MALE	NOT HISPANIC OR LATINO	0	327	327	0	327	NA	Trunk	14	YES	63	Stage IIC	NA	Primary Tumor
TCGA-GN-A26C	180.85.0	TCGA	SKCM	YES	MALE	NOT HISPANIC OR LATINO	1	821	730	91	NA	821	Trunk	14	YES	77	Stage IIIC	NA	Primary Tumor
TCGA-EB-A85I	358.49.0	TCGA	SKCM	YES	MALE	NOT HISPANIC OR LATINO	0	362	362	0	362	NA	Trunk	10	YES	66	Stage IIC	NA	Primary Tumor
TCGA-FR-A2OS	206.82.0	TCGA	SKCM	YES	FEMALE	NA	1	368	368	0	NA	368	Extremities	NA	YES	49	Stage IIC	NA	Primary Tumor
TCGA-EB-A24C	180.85.0	TCGA	SKCM	YES	MALE	NOT HISPANIC OR LATINO	0	632	632	0	632	NA	Trunk	10	YES	56	NA	NA	Primary Tumor
TCGA-BF-A3DJ	198.81.0	TCGA	SKCM	YES	FEMALE	NA	0	464	464	0	464	NA	Extremities	11	YES	36	Stage IIIB	NA	Primary Tumor
TCGA-GN-A263	180.85.0	TCGA	SKCM	YES	MALE	NOT HISPANIC OR LATINO	1	467	467	0	NA	467	Trunk	NA	YES	24	Stage IV	NA	Primary Tumor
TCGA-FR-A3R1	240.77.0	TCGA	SKCM	YES	MALE	NOT HISPANIC OR LATINO	0	685	685	0	685	NA	Extremities	6.3	YES	69	Stage IIC	NA	Primary Tumor
TCGA-IH-A3EA	198.81.0	TCGA	SKCM	YES	MALE	HISPANIC OR LATINO	0	524	383	141	524	NA	Head and Neck	NA	YES	61	Stage IIC	NA	Primary Tumor
TCGA-ER-A194	180.85.0	TCGA	SKCM	YES	MALE	NOT HISPANIC OR LATINO	1	1354	1276	78	NA	1354	NA	4.5	YES	77	NA	NA	Primary Tumor
TCGA-BF-A5EP	291.67.0	TCGA	SKCM	YES	FEMALE	NOT HISPANIC OR LATINO	0	335	335	0	335	NA	Trunk	70	YES	75	Stage IIIC	NA	Primary Tumor
TCGA-HR-A5NC	291.67.0	TCGA	SKCM	YES	FEMALE	NA	0	1000	1000	0	1000	NA	Trunk	8	NA	90	NA	NA	Primary Tumor
TCGA-BF-AAP4	416.36.0	TCGA	SKCM	YES	MALE	NOT HISPANIC OR LATINO	0	335	335	0	335	NA	Trunk	15	YES	61	Stage IIC	NA	Primary Tumor
TCGA-EB-A551	291.67.0	TCGA	SKCM	YES	FEMALE	NOT HISPANIC OR LATINO	0	590	590	0	590	NA	Extremities	10	YES	78	Stage IIIC	NA	Primary Tumor
TCGA-BF-A3DL	198.81.0	TCGA	SKCM	YES	FEMALE	NOT HISPANIC OR LATINO	0	769	769	0	769	NA	Extremities	3	YES	84	Stage IIIB	NA	Primary Tumor
TCGA-EB-A82B	358.49.0	TCGA	SKCM	YES	FEMALE	NOT HISPANIC OR LATINO	0	390	380	10	390	NA	Extremities	20	YES	58	Stage III	NA	Primary Tumor
TCGA-EB-A42Y	262.72.0	TCGA	SKCM	YES	FEMALE	NOT HISPANIC OR LATINO	1	721	721	0	NA	721	Extremities	5	YES	73	Stage IIC	NA	Primary Tumor
TCGA-ER-A42H	262.72.0	TCGA	SKCM	YES	MALE	NOT HISPANIC OR LATINO	1	426	312	114	NA	426	NA	NA	NA	76	NA	NA	Primary Tumor
TCGA-EB-A3XE	240.77.0	TCGA	SKCM	YES	FEMALE	NOT HISPANIC OR LATINO	0	180	180	0	180	NA	Trunk	3	NO	77	Stage IIA	NA	Primary Tumor
TCGA-XV-AAZV	416.36.0	TCGA	SKCM	YES	FEMALE	NOT HISPANIC OR LATINO	0	412	412	0	412	NA	Trunk	10	NA	56	Stage II	NA	Primary Tumor
TCGA-D3-A5GT	316.64.0	TCGA	SKCM	YES	MALE	HISPANIC OR LATINO	0	487	462	25	487	NA	Trunk	1.92	YES	43	Stage IIIC	NA	Primary Tumor
TCGA-EB-A5FP	291.67.0	TCGA	SKCM	YES	FEMALE	NOT HISPANIC OR LATINO	1	454	443	11	NA	454	Trunk	8	YES	65	Stage IV	NA	Primary Tumor
TCGA-YG-AA3N	393.44.0	TCGA	SKCM	YES	MALE	HISPANIC OR LATINO	0	306	306	0	306	NA	Trunk	17	NA	67	Stage IIC	NA	Primary Tumor
TCGA-BF-AAP8	416.36.0	TCGA	SKCM	YES	MALE	NOT HISPANIC OR LATINO	0	447	447	0	447	NA	Extremities	6	YES	58	Stage IIC	NA	Primary Tumor
TCGA-EB-A44N	277.74.0	TCGA	SKCM	YES	MALE	NOT HISPANIC OR LATINO	1	205	205	0	NA	205	Extremities	5	YES	59	Stage IIC	NA	Primary Tumor
TCGA-EB-A3XD	240.77.0	TCGA	SKCM	YES	FEMALE	NOT HISPANIC OR LATINO	0	1160	1160	0	1160	NA	Extremities	NA	NA	53	Stage IIC	NA	Primary Tumor
TCGA-EB-A3XF	240.77.0	TCGA	SKCM	YES	MALE	NOT HISPANIC OR LATINO	0	278	278	0	278	NA	Trunk	10	YES	57	Stage IIC	NA	Primary Tumor
TCGA-EB-A4XL	291.67.0	TCGA	SKCM	YES	FEMALE	NOT HISPANIC OR LATINO	0	777	777	0	777	NA	Extremities	7	YES	56	Stage IIC	NA	Primary Tumor
TCGA-D9-A4Z3	277.74.0	TCGA	SKCM	YES	FEMALE	NOT HISPANIC OR LATINO	0	505	505	0	505	NA	Extremities	75	YES	73	Stage IIIC	NA	Primary Tumor
TCGA-BF-A1PU	180.85.0	TCGA	SKCM	YES	FEMALE	NA	0	387	387	0	387	NA	Extremities	13	YES	46	Stage IIC	NA	Primary Tumor
TCGA-EB-A3XC	240.77.0	TCGA	SKCM	YES	MALE	NOT HISPANIC OR LATINO	0	650	650	0	650	NA	Trunk	NA	YES	74	Stage IIC	NA	Primary Tumor
TCGA-EB-A3Y6	240.77.0	TCGA	SKCM	YES	FEMALE	NOT HISPANIC OR LATINO	0	126	126	0	126	NA	Extremities	4.5	YES	56	Stage IIC	NA	Primary Tumor
TCGA-EB-A4OZ	277.74.0	TCGA	SKCM	YES	FEMALE	NOT HISPANIC OR LATINO	0	620	620	0	620	NA	Trunk	18	NO	41	Stage IIIC	NA	Primary Tumor
TCGA-BF-AAOU	408.38.0	TCGA	SKCM	YES	FEMALE	NOT HISPANIC OR LATINO	0	476	476	0	476	NA	Trunk	12	YES	73	Stage IIC	NA	Primary Tumor
TCGA-BF-A3DN	198.81.0	TCGA	SKCM	YES	FEMALE	HISPANIC OR LATINO	0	717	717	0	717	NA	Extremities	3	YES	81	Stage IIIC	NA	Primary Tumor
TCGA-EB-A41B	262.72.0	TCGA	SKCM	YES	FEMALE	NOT HISPANIC OR LATINO	0	291	291	0	291	NA	Extremities	28	YES	76	Stage IIC	NA	Primary Tumor
TCGA-BF-A3DM	198.81.0	TCGA	SKCM	YES	MALE	NOT HISPANIC OR LATINO	0	601	601	0	601	NA	Trunk	1.5	YES	63	Stage IIA	NA	Primary Tumor
TCGA-BF-AAP2	416.36.0	TCGA	SKCM	YES	MALE	NOT HISPANIC OR LATINO	0	405	405	0	405	NA	Extremities	3	YES	62	Stage IIB	NA	Primary Tumor
TCGA-EB-A431	277.74.0	TCGA	SKCM	YES	MALE	NOT HISPANIC OR LATINO	0	568	568	0	568	NA	Extremities	15	YES	34	Stage IIC	NA	Primary Tumor
TCGA-D9-A4Z2	262.72.0	TCGA	SKCM	YES	MALE	NOT HISPANIC OR LATINO	1	190	183	7	NA	190	Trunk	25	YES	50	Stage IIIC	NA	Primary Tumor
TCGA-FW-A5DX	291.67.0	TCGA	SKCM	YES	MALE	NOT HISPANIC OR LATINO	0	640	629	11	640	NA	Trunk	7	NO	71	Stage IIIC	NA	Primary Tumor
TCGA-GN-A8LN	388.46.0	TCGA	SKCM	YES	MALE	NOT HISPANIC OR LATINO	0	772	748	24	772	NA	Trunk	4.85	YES	68	Stage IIC	NA	Primary Tumor
TCGA-BF-A9VF	388.46.0	TCGA	SKCM	YES	MALE	NOT HISPANIC OR LATINO	0	440	440	0	440	NA	Extremities	12	YES	77	Stage IIC	NA	Primary Tumor
TCGA-EB-A4OY	277.74.0	TCGA	SKCM	YES	FEMALE	NOT HISPANIC OR LATINO	0	977	977	0	977	NA	Extremities	10	NA	65	Stage IIIB	NA	Primary Tumor
TCGA-BF-A5ES	291.67.0	TCGA	SKCM	YES	FEMALE	NOT HISPANIC OR LATINO	0	490	490	0	490	NA	Trunk	8	YES	76	Stage IIC	NA	Primary Tumor
TCGA-GF-A769	332.55.0	TCGA	SKCM	YES	MALE	NOT HISPANIC OR LATINO	1	1070	1070	0	NA	1070	Extremities	74	YES	39	Stage IIC	NA	Primary Tumor
TCGA-EB-A5UM	316.64.0	TCGA	SKCM	YES	FEMALE	NOT HISPANIC OR LATINO	0	779	779	0	779	NA	Trunk	5	YES	48	Stage IIC	NA	Primary Tumor
TCGA-GN-A4U5	332.55.0	TCGA	SKCM	YES	FEMALE	NOT HISPANIC OR LATINO	0	1156	1156	0	1156	NA	Trunk	1.15	NO	61	Stage IB	NA	Primary Tumor
TCGA-ER-A2NB	180.85.0	TCGA	SKCM	YES	MALE	NOT HISPANIC OR LATINO	1	857	733	124	NA	857	NA	4.39	YES	57	Stage IIIB	NA	Primary Tumor
TCGA-BF-AAP1	408.38.0	TCGA	SKCM	YES	MALE	NOT HISPANIC OR LATINO	0	409	409	0	409	NA	Extremities	15	YES	86	Stage IIC	NA	Primary Tumor
TCGA-EB-A44O	277.74.0	TCGA	SKCM	YES	MALE	NOT HISPANIC OR LATINO	0	81	81	0	81	NA	Trunk	5	NO	69	Stage IIB	NA	Primary Tumor
TCGA-D9-A3Z4	240.77.0	TCGA	SKCM	YES	MALE	NOT HISPANIC OR LATINO	1	519	519	0	NA	519	NA	12	YES	54	Stage IIIC	NA	Primary Tumor
TCGA-ER-A19K	180.85.0	TCGA	SKCM	YES	FEMALE	NOT HISPANIC OR LATINO	1	469	439	30	NA	469	Head and Neck	6.8	YES	79	Stage IIC	NA	Primary Tumor
TCGA-EB-A6QZ	332.55.0	TCGA	SKCM	YES	FEMALE	NOT HISPANIC OR LATINO	1	352	352	0	NA	352	Trunk	3	NO	76	Stage IIA	NA	Primary Tumor
TCGA-EB-A42Z	262.72.0	TCGA	SKCM	YES	MALE	NOT HISPANIC OR LATINO	0	441	441	0	441	NA	Extremities	10	YES	49	Stage IIIC	NA	Primary Tumor
TCGA-EB-A6QY	332.55.0	TCGA	SKCM	YES	MALE	NOT HISPANIC OR LATINO	0	382	382	0	382	NA	Trunk	10	YES	71	Stage IIC	NA	Primary Tumor
TCGA-BF-A5EQ	291.67.0	TCGA	SKCM	YES	MALE	NOT HISPANIC OR LATINO	0	323	323	0	323	NA	Trunk	5	NA	63	Stage IIC	NA	Primary Tumor
TCGA-ER-A196	180.85.0	TCGA	SKCM	YES	FEMALE	NOT HISPANIC OR LATINO	0	1785	1785	0	1785	NA	Extremities	22	YES	64	Stage IIC	NA	Primary Tumor
TCGA-ER-A19T	180.85.0	TCGA	SKCM	YES	MALE	NOT HISPANIC OR LATINO	1	270	200	70	NA	270	Extremities	15	NO	51	Stage IV	NA	Primary Tumor
TCGA-EB-A41A	262.72.0	TCGA	SKCM	YES	MALE	NOT HISPANIC OR LATINO	0	262	262	0	262	NA	Head and Neck	7	YES	90	Stage IIC	NA	Primary Tumor
TCGA-EB-A24D	180.85.0	TCGA	SKCM	YES	MALE	NOT HISPANIC OR LATINO	0	645	645	0	645	NA	Extremities	36	NO	72	Stage IIIB	NA	Primary Tumor
TCGA-EB-A44P	277.74.0	TCGA	SKCM	YES	FEMALE	NOT HISPANIC OR LATINO	0	741	741	0	741	NA	Trunk	NA	NO	58	Stage IIC	NA	Primary Tumor
TCGA-FS-A1ZN	180.85.0	TCGA	SKCM	YES	MALE	NOT HISPANIC OR LATINO	1	730	730	0	NA	730	Trunk	8	YES	43	Stage IIIA	NA	Primary Tumor
TCGA-EB-A3XB	240.77.0	TCGA	SKCM	YES	MALE	NOT HISPANIC OR LATINO	0	796	796	0	796	NA	Trunk	NA	NA	63	Stage II	NA	Primary Tumor
TCGA-EB-A4IQ	277.74.0	TCGA	SKCM	YES	FEMALE	NOT HISPANIC OR LATINO	1	636	636	0	NA	636	Trunk	15	YES	42	Stage IIIB	NA	Primary Tumor
TCGA-XV-A9W5	393.44.0	TCGA	SKCM	YES	MALE	NOT HISPANIC OR LATINO	0	392	392	0	392	NA	Extremities	2	NA	51	I/II NOS	NA	Primary Tumor
TCGA-EB-A4IS	277.74.0	TCGA	SKCM	YES	MALE	NOT HISPANIC OR LATINO	0	774	774	0	774	NA	Trunk	2.5	YES	77	Stage IIB	NA	Primary Tumor
TCGA-DA-A960	388.46.0	TCGA	SKCM	YES	MALE	NOT HISPANIC OR LATINO	0	804	408	396	804	NA	Trunk	2.32	YES	73	Stage IIB	NA	Regional Cutaneous or Subcutaneous Tissue (includes satellite and in-transit metastasis)
TCGA-BF-AAP6	416.36.0	TCGA	SKCM	YES	MALE	NOT HISPANIC OR LATINO	0	325	325	0	325	NA	Extremities	20	YES	55	Stage III	NA	Primary Tumor
TCGA-EB-A97M	393.44.0	TCGA	SKCM	YES	MALE	NOT HISPANIC OR LATINO	0	414	414	0	414	NA	Trunk	15	YES	66	Stage IIC	NA	Primary Tumor
TCGA-EB-A85J	358.49.0	TCGA	SKCM	YES	FEMALE	NOT HISPANIC OR LATINO	0	360	360	0	360	NA	Trunk	5.5	NO	66	Stage IIB	NA	Primary Tumor
TCGA-EE-A29W	180.85.0	TCGA	SKCM	YES	MALE	NOT HISPANIC OR LATINO	0	5932	978	4954	5932	NA	Extremities	0	NA	42	Stage 0	3	Regional Lymph Node
TCGA-D3-A51H	277.74.0	TCGA	SKCM	YES	MALE	NOT HISPANIC OR LATINO	0	1714	952	762	1714	NA	Trunk	0.91	YES	60	Stage IIIC	3	Regional Lymph Node
TCGA-EE-A2MJ	180.85.0	TCGA	SKCM	YES	MALE	NOT HISPANIC OR LATINO	1	2927	1929	998	NA	2927	Trunk	11	NO	60	Stage III	3	Regional Lymph Node
TCGA-EB-A5UL	316.64.0	TCGA	SKCM	YES	MALE	NOT HISPANIC OR LATINO	0	891	771	120	891	NA	Trunk	4	NA	71	Stage III	3	Regional Lymph Node
TCGA-EE-A3J7	198.81.0	TCGA	SKCM	YES	MALE	NOT HISPANIC OR LATINO	0	1949	657	1292	1949	NA	Trunk	1.12	YES	43	Stage I	3	Regional Cutaneous or Subcutaneous Tissue (includes satellite and in-transit metastasis)
TCGA-D3-A3CB	180.85.0	TCGA	SKCM	YES	MALE	NOT HISPANIC OR LATINO	0	5065	2503	2562	5065	NA	Trunk	1.75	NA	39	I/II NOS	3	Regional Lymph Node
TCGA-GN-A266	180.85.0	TCGA	SKCM	YES	MALE	NOT HISPANIC OR LATINO	1	308	308	0	NA	308	NA	NA	NA	45	NA	3	Regional Cutaneous or Subcutaneous Tissue (includes satellite and in-transit metastasis)
TCGA-D3-A1QA	180.85.0	TCGA	SKCM	YES	MALE	NOT HISPANIC OR LATINO	0	2765	1394	1371	2765	NA	Extremities	1.12	NO	55	Stage IB	3	Regional Lymph Node
TCGA-FW-A3I3	206.82.0	TCGA	SKCM	YES	FEMALE	NOT HISPANIC OR LATINO	0	531	531	0	531	NA	NA	NA	NA	59	Stage IV	4	Distant Metastasis
TCGA-EE-A29S	180.85.0	TCGA	SKCM	YES	MALE	NOT HISPANIC OR LATINO	1	1864	467	1397	NA	1864	Extremities	2.5	NO	79	Stage IIA	3	Regional Lymph Node
TCGA-ER-A19D	180.85.0	TCGA	SKCM	YES	FEMALE	NOT HISPANIC OR LATINO	1	383	107	276	NA	383	Trunk	1.75	NO	46	Stage IB	3	Regional Cutaneous or Subcutaneous Tissue (includes satellite and in-transit metastasis)
TCGA-D3-A3C6	180.85.0	TCGA	SKCM	YES	FEMALE	NOT HISPANIC OR LATINO	1	1766	464	1302	NA	1766	Extremities	1.3	NO	54	Stage IB	3	Regional Lymph Node
TCGA-D3-A8GJ	388.46.0	TCGA	SKCM	YES	MALE	NOT HISPANIC OR LATINO	0	7342	4710	2632	7342	NA	Head and Neck	2.4	NA	18	Stage II	4	Distant Metastasis
TCGA-ER-A2NC	180.85.0	TCGA	SKCM	YES	MALE	NOT HISPANIC OR LATINO	1	1333	359	974	NA	1333	Extremities	1.97	NO	50	Stage IB	4	Distant Metastasis
TCGA-W3-A825	358.49.0	TCGA	SKCM	YES	FEMALE	NOT HISPANIC OR LATINO	1	1917	273	1644	NA	1917	Extremities	1.3	NA	60	Stage II	4	Distant Metastasis
TCGA-EE-A185	180.85.0	TCGA	SKCM	YES	FEMALE	NOT HISPANIC OR LATINO	1	151	131	20	NA	151	Extremities	6	YES	55	Stage IIIC	3	Regional Lymph Node
TCGA-ER-A19C	180.85.0	TCGA	SKCM	YES	MALE	NOT HISPANIC OR LATINO	1	1487	115	1372	NA	1487	Trunk	0.75	NO	77	Stage I	3	Regional Lymph Node
TCGA-DA-A1HY	180.85.0	TCGA	SKCM	YES	MALE	NOT HISPANIC OR LATINO	0	4407	2397	2010	4407	NA	Extremities	1.13	YES	42	Stage III	3	Regional Lymph Node
TCGA-ER-A3ET	198.81.0	TCGA	SKCM	YES	FEMALE	NOT HISPANIC OR LATINO	1	2829	586	2243	NA	2829	NA	3.55	NA	64	Stage IIIA	3	Regional Cutaneous or Subcutaneous Tissue (includes satellite and in-transit metastasis)
TCGA-Z2-AA3S	408.38.0	TCGA	SKCM	YES	MALE	NOT HISPANIC OR LATINO	0	2950	322	2628	2950	NA	Trunk	0.5	NO	58	Stage IA	3	Regional Lymph Node
TCGA-GN-A26D	180.85.0	TCGA	SKCM	YES	FEMALE	NOT HISPANIC OR LATINO	1	1460	703	757	NA	1460	Extremities	12	YES	72	Stage IIC	3	Regional Lymph Node
TCGA-ER-A1A1	180.85.0	TCGA	SKCM	YES	MALE	NOT HISPANIC OR LATINO	0	3196	3149	47	3196	NA	NA	NA	NA	58	Stage IIIC	3	Regional Lymph Node
TCGA-EE-A29P	180.85.0	TCGA	SKCM	YES	FEMALE	NOT HISPANIC OR LATINO	0	1716	366	1350	1716	NA	Trunk	4.5	YES	73	Stage IIC	3	Regional Lymph Node
TCGA-D3-A51E	277.74.0	TCGA	SKCM	YES	FEMALE	NOT HISPANIC OR LATINO	0	5318	2835	2483	5318	NA	Extremities	1.2	NA	39	I/II NOS	3	Regional Cutaneous or Subcutaneous Tissue (includes satellite and in-transit metastasis)
TCGA-EE-A2GR	180.85.0	TCGA	SKCM	YES	MALE	NOT HISPANIC OR LATINO	1	1301	901	400	NA	1301	Extremities	6.9	NA	78	Stage II	3	Regional Cutaneous or Subcutaneous Tissue (includes satellite and in-transit metastasis)
TCGA-D3-A51R	277.74.0	TCGA	SKCM	YES	MALE	NOT HISPANIC OR LATINO	0	1941	992	949	1941	NA	Extremities	2.5	NO	60	Stage IIA	3	Regional Lymph Node
TCGA-EE-A29H	180.85.0	TCGA	SKCM	YES	FEMALE	NOT HISPANIC OR LATINO	0	1966	1121	845	1966	NA	Trunk	1	NO	59	Stage IA	3	Regional Lymph Node
TCGA-EE-A183	180.85.0	TCGA	SKCM	YES	MALE	NOT HISPANIC OR LATINO	1	818	371	447	NA	818	Trunk	NA	NA	48	Stage 0	3	Regional Lymph Node
TCGA-GN-A8LK	388.46.0	TCGA	SKCM	YES	MALE	NOT HISPANIC OR LATINO	1	1524	441	1083	NA	1524	Head and Neck	0.7	NO	70	Stage IB	4	Distant Metastasis
TCGA-ER-A19E	180.85.0	TCGA	SKCM	YES	FEMALE	NOT HISPANIC OR LATINO	1	396	362	34	NA	396	Extremities	1.1	NO	36	Stage IB	3	Regional Lymph Node
TCGA-FR-A8YD	388.46.0	TCGA	SKCM	YES	FEMALE	NOT HISPANIC OR LATINO	1	1103	350	753	NA	1103	NA	4.5	YES	56	Stage IIC	4	Distant Metastasis
TCGA-D3-A1Q6	180.85.0	TCGA	SKCM	YES	MALE	NOT HISPANIC OR LATINO	1	2184	2134	50	NA	2184	Extremities	50	NA	55	Stage III	3	Regional Cutaneous or Subcutaneous Tissue (includes satellite and in-transit metastasis)
TCGA-D3-A8GD	388.46.0	TCGA	SKCM	YES	FEMALE	NOT HISPANIC OR LATINO	0	718	676	42	718	NA	Extremities	20	YES	63	Stage IIIC	3	Regional Lymph Node
TCGA-DA-A95W	388.46.0	TCGA	SKCM	YES	MALE	NA	0	1136	1136	0	1136	NA	NA	NA	NA	52	Stage IIIB	3	Regional Lymph Node
TCGA-FS-A1YX	180.85.0	TCGA	SKCM	YES	FEMALE	NOT HISPANIC OR LATINO	1	1478	105	1373	NA	1478	Trunk	1.1	NO	39	Stage I	3	Regional Cutaneous or Subcutaneous Tissue (includes satellite and in-transit metastasis)
TCGA-DA-A1HV	180.85.0	TCGA	SKCM	YES	FEMALE	NOT HISPANIC OR LATINO	0	2329	2326	3	2329	NA	NA	NA	NA	75	Stage IIIB	3	Regional Lymph Node
TCGA-EE-A3J5	198.81.0	TCGA	SKCM	YES	MALE	NOT HISPANIC OR LATINO	1	1124	657	467	NA	1124	Extremities	4.8	NO	71	Stage III	3	Regional Cutaneous or Subcutaneous Tissue (includes satellite and in-transit metastasis)
TCGA-WE-A8ZT	388.46.0	TCGA	SKCM	YES	FEMALE	NOT HISPANIC OR LATINO	0	359	349	10	359	NA	Trunk	4	YES	25	Stage IV	3	Regional Lymph Node
TCGA-GN-A4U3	332.55.0	TCGA	SKCM	YES	MALE	NOT HISPANIC OR LATINO	0	3708	1478	2230	3708	NA	Extremities	3	NO	30	Stage III	4	Distant Metastasis
TCGA-DA-A1I8	180.85.0	TCGA	SKCM	YES	FEMALE	NOT HISPANIC OR LATINO	1	1640	765	875	NA	1640	Extremities	8	YES	63	Stage IIC	3	Regional Cutaneous or Subcutaneous Tissue (includes satellite and in-transit metastasis)
TCGA-EE-A2MD	180.85.0	TCGA	SKCM	YES	MALE	NOT HISPANIC OR LATINO	1	1438	290	1148	NA	1438	Extremities	3	YES	52	Stage II	3	Regional Lymph Node
TCGA-D3-A5GS	291.67.0	TCGA	SKCM	YES	MALE	NOT HISPANIC OR LATINO	0	553	539	14	553	NA	Trunk	0.62	NO	58	Stage IV	3	Regional Lymph Node
TCGA-D3-A1Q8	180.85.0	TCGA	SKCM	YES	MALE	NOT HISPANIC OR LATINO	1	854	854	0	NA	854	NA	NA	NA	33	Stage IV	3	Regional Lymph Node
TCGA-WE-AAA4	393.44.0	TCGA	SKCM	YES	FEMALE	NOT HISPANIC OR LATINO	0	760	666	94	760	NA	Extremities	NA	NA	56	Stage IIIC	3	Regional Cutaneous or Subcutaneous Tissue (includes satellite and in-transit metastasis)
TCGA-D3-A2J8	180.85.0	TCGA	SKCM	YES	MALE	NOT HISPANIC OR LATINO	1	1992	255	1737	NA	1992	Extremities	1.4	NO	48	Stage IB	3	Regional Lymph Node
TCGA-EE-A2A5	180.85.0	TCGA	SKCM	YES	MALE	NOT HISPANIC OR LATINO	1	1195	294	901	NA	1195	Extremities	1.1	NO	43	Stage IB	3	Regional Cutaneous or Subcutaneous Tissue (includes satellite and in-transit metastasis)
TCGA-D3-A2JN	180.85.0	TCGA	SKCM	YES	FEMALE	NOT HISPANIC OR LATINO	1	2022	2022	0	NA	2022	NA	NA	NA	46	Stage III	3	Regional Lymph Node
TCGA-ER-A42L	262.72.0	TCGA	SKCM	YES	MALE	NOT HISPANIC OR LATINO	0	4533	1144	3389	4533	NA	NA	1.46	NO	49	Stage II	4	Distant Metastasis
TCGA-ER-A19P	180.85.0	TCGA	SKCM	YES	FEMALE	NOT HISPANIC OR LATINO	1	4930	1055	3875	NA	4930	Extremities	NA	NA	47	NA	3	Regional Lymph Node
TCGA-WE-A8ZR	388.46.0	TCGA	SKCM	YES	MALE	NOT HISPANIC OR LATINO	1	274	250	24	NA	274	Trunk	7.3	YES	49	Stage IIIC	3	Regional Lymph Node
TCGA-ER-A197	180.85.0	TCGA	SKCM	YES	FEMALE	NOT HISPANIC OR LATINO	1	424	394	30	NA	424	NA	8	YES	83	Stage IIIB	NA	NA
TCGA-D9-A4Z6	277.74.0	TCGA	SKCM	YES	MALE	NOT HISPANIC OR LATINO	1	561	397	164	NA	561	Trunk	NA	NA	54	Stage IIIC	3	Regional Lymph Node
TCGA-EE-A29M	180.85.0	TCGA	SKCM	YES	FEMALE	NOT HISPANIC OR LATINO	0	1729	1205	524	1729	NA	Extremities	1.02	NO	33	Stage IB	3	Regional Lymph Node
TCGA-D3-A51T	277.74.0	TCGA	SKCM	YES	FEMALE	NOT HISPANIC OR LATINO	0	818	784	34	818	NA	Trunk	4.2	YES	59	Stage IIIC	3	Regional Lymph Node
TCGA-EE-A2A6	180.85.0	TCGA	SKCM	YES	MALE	NOT HISPANIC OR LATINO	0	2620	1105	1515	2620	NA	Trunk	0.55	NO	43	Stage IA	3	Regional Lymph Node
TCGA-GN-A26A	180.85.0	TCGA	SKCM	YES	FEMALE	NOT HISPANIC OR LATINO	1	988	370	618	NA	988	Trunk	2.3	NO	63	Stage IIIA	3	Regional Cutaneous or Subcutaneous Tissue (includes satellite and in-transit metastasis)
TCGA-GN-A4U9	332.55.0	TCGA	SKCM	YES	MALE	NOT HISPANIC OR LATINO	1	673	613	60	NA	673	Extremities	1.7	YES	71	Stage IIIC	3	Regional Lymph Node
TCGA-ER-A19M	240.77.0	TCGA	SKCM	YES	MALE	NOT HISPANIC OR LATINO	1	1857	870	987	NA	1857	Extremities	1.9	NO	36	Stage IB	3	Regional Lymph Node
TCGA-EE-A29C	180.85.0	TCGA	SKCM	YES	MALE	NOT HISPANIC OR LATINO	1	2402	2102	300	NA	2402	Trunk	1.7	NO	20	Stage IB	3	Regional Lymph Node
TCGA-EE-A3J3	198.81.0	TCGA	SKCM	YES	MALE	NOT HISPANIC OR LATINO	1	5237	98	5139	NA	5237	Trunk	0.98	NA	42	Stage IB	3	Regional Cutaneous or Subcutaneous Tissue (includes satellite and in-transit metastasis)
TCGA-DA-A1I0	198.81.0	TCGA	SKCM	YES	MALE	NOT HISPANIC OR LATINO	1	620	431	189	NA	620	Trunk	4.5	YES	63	Stage IV	3	Regional Cutaneous or Subcutaneous Tissue (includes satellite and in-transit metastasis)
TCGA-EE-A2M5	180.85.0	TCGA	SKCM	YES	MALE	NOT HISPANIC OR LATINO	1	659	269	390	NA	659	Trunk	0.8	NO	49	Stage I	3	Regional Lymph Node
TCGA-EE-A3JD	198.81.0	TCGA	SKCM	YES	MALE	NOT HISPANIC OR LATINO	1	832	832	0	NA	832	NA	NA	NA	70	Stage III	3	Regional Lymph Node
TCGA-FS-A4FB	277.74.0	TCGA	SKCM	YES	FEMALE	NOT HISPANIC OR LATINO	1	813	182	631	NA	813	Extremities	2	NA	46	Stage III	3	Regional Lymph Node
TCGA-EE-A29B	180.85.0	TCGA	SKCM	YES	MALE	NOT HISPANIC OR LATINO	1	2588	437	2151	NA	2588	Extremities	4	YES	67	Stage IIB	4	Distant Metastasis
TCGA-D9-A6EC	316.64.0	TCGA	SKCM	YES	MALE	NOT HISPANIC OR LATINO	0	2359	746	1613	2359	NA	Trunk	3	NO	56	Stage IIIA	3	Regional Lymph Node
TCGA-FS-A1Z3	180.85.0	TCGA	SKCM	YES	FEMALE	NOT HISPANIC OR LATINO	1	636	433	203	NA	636	NA	NA	NA	72	Stage IV	4	Distant Metastasis
TCGA-EE-A29Q	180.85.0	TCGA	SKCM	YES	FEMALE	NOT HISPANIC OR LATINO	1	2030	1140	890	NA	2030	Extremities	2.3	YES	70	Stage IIB	3	Regional Cutaneous or Subcutaneous Tissue (includes satellite and in-transit metastasis)
TCGA-DA-A1I7	180.85.0	TCGA	SKCM	YES	MALE	NOT HISPANIC OR LATINO	0	2703	1958	745	2703	NA	NA	NA	NA	62	Stage IIIB	3	Regional Cutaneous or Subcutaneous Tissue (includes satellite and in-transit metastasis)
TCGA-ER-A19W	240.77.0	TCGA	SKCM	YES	FEMALE	NOT HISPANIC OR LATINO	1	4507	539	3968	NA	4507	Trunk	0.75	NO	48	NA	3	Regional Cutaneous or Subcutaneous Tissue (includes satellite and in-transit metastasis)
TCGA-QB-A6FS	316.64.0	TCGA	SKCM	YES	MALE	NOT HISPANIC OR LATINO	0	220	193	27	220	NA	NA	NA	NA	49	Stage IIIC	3	Regional Lymph Node
TCGA-W3-AA1V	416.36.0	TCGA	SKCM	YES	MALE	NOT HISPANIC OR LATINO	1	1280	334	946	NA	1280	NA	1.3	NO	63	Stage II	3	Regional Lymph Node
TCGA-EE-A29A	180.85.0	TCGA	SKCM	YES	MALE	NA	1	1927	243	1684	NA	1927	Trunk	2.3	NO	68	Stage IIIA	4	Distant Metastasis
TCGA-DA-A1I4	180.85.0	TCGA	SKCM	YES	MALE	NOT HISPANIC OR LATINO	1	1093	304	789	NA	1093	Trunk	3.4	YES	51	Stage IIIC	3	Regional Cutaneous or Subcutaneous Tissue (includes satellite and in-transit metastasis)
TCGA-D3-A8GR	388.46.0	TCGA	SKCM	YES	FEMALE	NOT HISPANIC OR LATINO	1	3943	169	3774	NA	3943	Extremities	0.01	NA	54	Stage 0	4	Distant Metastasis
TCGA-D3-A2JC	180.85.0	TCGA	SKCM	YES	FEMALE	NOT HISPANIC OR LATINO	0	2639	2639	0	2639	NA	NA	NA	NA	53	Stage III	3	Regional Lymph Node
TCGA-EE-A3JH	206.82.0	TCGA	SKCM	YES	MALE	NOT HISPANIC OR LATINO	0	4086	1414	2672	4086	NA	Trunk	1.3	NA	54	Stage IB	3	Regional Lymph Node
TCGA-GN-A4U7	332.55.0	TCGA	SKCM	YES	FEMALE	NOT HISPANIC OR LATINO	1	317	169	148	NA	317	Extremities	1.39	NO	56	Stage IIIC	3	Regional Lymph Node
TCGA-FS-A1ZM	180.85.0	TCGA	SKCM	YES	MALE	NOT HISPANIC OR LATINO	0	3080	1441	1639	3080	NA	Extremities	1.2	NA	74	Stage III	3	Regional Cutaneous or Subcutaneous Tissue (includes satellite and in-transit metastasis)
TCGA-DA-A1HW	180.85.0	TCGA	SKCM	YES	FEMALE	NOT HISPANIC OR LATINO	1	1096	1089	7	NA	1096	Trunk	0.7	NO	37	Stage IIIB	3	Regional Lymph Node
TCGA-EE-A20C	180.85.0	TCGA	SKCM	YES	MALE	NOT HISPANIC OR LATINO	1	4601	132	4469	NA	4601	Extremities	NA	NA	59	Stage 0	4	Distant Metastasis
TCGA-DA-A1IC	180.85.0	TCGA	SKCM	YES	MALE	NOT HISPANIC OR LATINO	1	2071	202	1869	NA	2071	Extremities	2.5	NO	81	Stage IIIB	3	Regional Cutaneous or Subcutaneous Tissue (includes satellite and in-transit metastasis)
TCGA-D3-A3MV	206.82.0	TCGA	SKCM	YES	FEMALE	NOT HISPANIC OR LATINO	0	1378	889	489	1378	NA	Extremities	1.2	YES	38	Stage IIIB	3	Regional Cutaneous or Subcutaneous Tissue (includes satellite and in-transit metastasis)
TCGA-FS-A1ZU	180.85.0	TCGA	SKCM	YES	FEMALE	NOT HISPANIC OR LATINO	1	808	264	544	NA	808	Extremities	8.4	YES	70	Stage IIC	4	Distant Metastasis
TCGA-DA-A95V	388.46.0	TCGA	SKCM	YES	FEMALE	NOT HISPANIC OR LATINO	0	2193	1139	1054	2193	NA	Head and Neck	4.1	YES	83	Stage IIC	3	Regional Lymph Node
TCGA-WE-A8K1	388.46.0	TCGA	SKCM	YES	MALE	NOT HISPANIC OR LATINO	0	1492	486	1006	1492	NA	Extremities	3	YES	74	Stage IIIC	3	Regional Cutaneous or Subcutaneous Tissue (includes satellite and in-transit metastasis)
TCGA-ER-A195	180.85.0	TCGA	SKCM	YES	MALE	NOT HISPANIC OR LATINO	1	1078	566	512	NA	1078	Trunk	NA	NA	46	NA	3	Regional Lymph Node
TCGA-EE-A2GS	180.85.0	TCGA	SKCM	YES	FEMALE	NOT HISPANIC OR LATINO	1	2470	1175	1295	NA	2470	Extremities	1.8	NO	28	Stage IB	3	Regional Cutaneous or Subcutaneous Tissue (includes satellite and in-transit metastasis)
TCGA-GN-A267	180.85.0	TCGA	SKCM	YES	MALE	NOT HISPANIC OR LATINO	1	1960	494	1466	NA	1960	Trunk	5.2	NO	38	Stage IIIA	3	Regional Lymph Node
TCGA-FS-A4F4	277.74.0	TCGA	SKCM	YES	MALE	NA	1	2028	224	1804	NA	2028	Extremities	2	YES	64	Stage II	3	Regional Cutaneous or Subcutaneous Tissue (includes satellite and in-transit metastasis)
TCGA-D3-A3MO	206.82.0	TCGA	SKCM	YES	MALE	NOT HISPANIC OR LATINO	1	284	284	0	NA	284	Trunk	NA	NA	47	Stage III	3	Regional Cutaneous or Subcutaneous Tissue (includes satellite and in-transit metastasis)
TCGA-EE-A2A0	180.85.0	TCGA	SKCM	YES	FEMALE	NOT HISPANIC OR LATINO	1	1424	344	1080	NA	1424	Extremities	2.2	NO	77	Stage IIA	3	Regional Lymph Node
TCGA-FR-A7UA	358.49.0	TCGA	SKCM	YES	FEMALE	NOT HISPANIC OR LATINO	0	1164	404	760	1164	NA	Extremities	1.02	NO	65	Stage IB	3	Regional Lymph Node
TCGA-ER-A19S	180.85.0	TCGA	SKCM	YES	FEMALE	NOT HISPANIC OR LATINO	0	1505	1469	36	1505	NA	NA	NA	NA	81	NA	3	Regional Lymph Node
TCGA-EE-A2GH	180.85.0	TCGA	SKCM	YES	MALE	NOT HISPANIC OR LATINO	0	6699	1807	4892	6699	NA	Trunk	0.8	NA	34	Stage I	3	Regional Lymph Node
TCGA-EE-A29N	180.85.0	TCGA	SKCM	YES	MALE	NOT HISPANIC OR LATINO	1	566	289	277	NA	566	Trunk	NA	NA	78	I/II NOS	3	Regional Lymph Node
TCGA-EE-A2GP	180.85.0	TCGA	SKCM	YES	MALE	NOT HISPANIC OR LATINO	1	423	165	258	NA	423	Extremities	4.2	YES	80	Stage IIIB	3	Regional Cutaneous or Subcutaneous Tissue (includes satellite and in-transit metastasis)
TCGA-ER-A19L	180.85.0	TCGA	SKCM	YES	MALE	NOT HISPANIC OR LATINO	1	4000	409	3591	NA	4000	Extremities	NA	NA	35	NA	3	Regional Lymph Node
TCGA-EB-A6L9	332.55.0	TCGA	SKCM	YES	MALE	NOT HISPANIC OR LATINO	0	1109	744	365	1109	NA	Extremities	NA	YES	55	Stage IIIC	3	Regional Lymph Node
TCGA-GN-A265	180.85.0	TCGA	SKCM	YES	MALE	NOT HISPANIC OR LATINO	0	2948	2948	0	2948	NA	NA	NA	NA	53	NA	3	Regional Lymph Node
TCGA-D3-A2JD	180.85.0	TCGA	SKCM	YES	MALE	NOT HISPANIC OR LATINO	1	361	347	14	NA	361	Extremities	18	YES	58	Stage IIIC	3	Regional Lymph Node
TCGA-EB-A5SH	316.64.0	TCGA	SKCM	YES	FEMALE	NOT HISPANIC OR LATINO	0	1643	578	1065	1643	NA	Extremities	5	YES	60	Stage III	3	Regional Lymph Node
TCGA-GN-A4U4	332.55.0	TCGA	SKCM	YES	MALE	NOT HISPANIC OR LATINO	0	1197	1155	42	1197	NA	Trunk	1.7	YES	73	Stage IIA	3	Regional Lymph Node
TCGA-FS-A1ZG	180.85.0	TCGA	SKCM	YES	FEMALE	NOT HISPANIC OR LATINO	1	295	218	77	NA	295	Extremities	6	YES	60	Stage IIIC	3	Regional Lymph Node
TCGA-GN-A8LL	388.46.0	TCGA	SKCM	YES	FEMALE	NOT HISPANIC OR LATINO	1	650	441	209	NA	650	Extremities	5	YES	68	Stage IIC	3	Regional Lymph Node
TCGA-EE-A2GU	180.85.0	TCGA	SKCM	YES	FEMALE	NOT HISPANIC OR LATINO	0	2884	1105	1779	2884	NA	Extremities	0.3	NO	65	Stage IA	3	Regional Lymph Node
TCGA-BF-AAP0	408.38.0	TCGA	SKCM	YES	FEMALE	NOT HISPANIC OR LATINO	0	454	454	0	454	NA	Trunk	NA	NA	40	Stage IV	3	Regional Lymph Node
TCGA-Z2-AA3V	408.38.0	TCGA	SKCM	YES	FEMALE	NOT HISPANIC OR LATINO	0	486	311	175	486	NA	Trunk	0.5	NO	57	Stage IA	3	Regional Lymph Node
TCGA-D3-A8GS	388.46.0	TCGA	SKCM	YES	MALE	NOT HISPANIC OR LATINO	1	3564	732	2832	NA	3564	Trunk	0.6	NA	52	Stage I	4	Distant Metastasis
TCGA-EE-A2GT	180.85.0	TCGA	SKCM	YES	MALE	NOT HISPANIC OR LATINO	0	1365	1064	301	1365	NA	Trunk	2.2	NO	77	Stage IIA	3	Regional Lymph Node
TCGA-GN-A4U8	332.55.0	TCGA	SKCM	YES	MALE	NOT HISPANIC OR LATINO	0	1487	437	1050	1487	NA	Trunk	NA	NA	51	NA	3	Regional Lymph Node
TCGA-EE-A3JI	206.82.0	TCGA	SKCM	YES	MALE	NOT HISPANIC OR LATINO	1	4648	1166	3482	NA	4648	Extremities	1.2	NO	48	Stage I	3	Regional Lymph Node
TCGA-EE-A2GI	180.85.0	TCGA	SKCM	YES	MALE	NOT HISPANIC OR LATINO	0	1482	915	567	1482	NA	Extremities	0.65	NO	39	Stage IA	3	Regional Lymph Node
TCGA-GN-A268	180.85.0	TCGA	SKCM	YES	FEMALE	NOT HISPANIC OR LATINO	1	1910	469	1441	NA	1910	Extremities	9.8	NO	83	Stage IIB	3	Regional Lymph Node
TCGA-D3-A8GB	388.46.0	TCGA	SKCM	YES	MALE	NOT HISPANIC OR LATINO	1	938	904	34	NA	938	Extremities	3.5	NO	48	Stage IIIB	3	Regional Lymph Node
TCGA-EE-A181	180.85.0	TCGA	SKCM	YES	FEMALE	NOT HISPANIC OR LATINO	1	1026	34	992	NA	1026	Extremities	2.5	NA	82	Stage II	3	Regional Lymph Node
TCGA-DA-A3F3	198.81.0	TCGA	SKCM	YES	MALE	NOT HISPANIC OR LATINO	1	319	213	106	NA	319	NA	NA	NA	52	Stage IIIB	3	Regional Lymph Node
TCGA-FS-A1YY	180.85.0	TCGA	SKCM	YES	FEMALE	NOT HISPANIC OR LATINO	1	6953	335	6618	NA	6953	Trunk	2.7	NO	55	Stage IIA	4	Distant Metastasis
TCGA-FR-A8YC	388.46.0	TCGA	SKCM	YES	MALE	NOT HISPANIC OR LATINO	1	1059	67	992	NA	1059	Extremities	2.6	YES	78	Stage IIB	4	Distant Metastasis
TCGA-DA-A3F8	198.81.0	TCGA	SKCM	YES	MALE	NOT HISPANIC OR LATINO	0	1319	1293	26	1319	NA	Head and Neck	1.9	NO	39	Stage IIIB	3	Regional Lymph Node
TCGA-EE-A2MQ	180.85.0	TCGA	SKCM	YES	FEMALE	NOT HISPANIC OR LATINO	1	1315	657	658	NA	1315	Trunk	3.1	NO	70	Stage IIIA	3	Regional Lymph Node
TCGA-FS-A1ZE	180.85.0	TCGA	SKCM	YES	MALE	NOT HISPANIC OR LATINO	1	1413	782	631	NA	1413	Trunk	5	YES	40	Stage IIC	4	Distant Metastasis
TCGA-FS-A1ZB	180.85.0	TCGA	SKCM	YES	MALE	NOT HISPANIC OR LATINO	1	1486	103	1383	NA	1486	Trunk	3	NO	57	Stage II	4	Distant Metastasis
TCGA-EE-A20I	180.85.0	TCGA	SKCM	YES	MALE	NOT HISPANIC OR LATINO	1	412	36	376	NA	412	Extremities	NA	YES	79	Stage IV	3	Regional Cutaneous or Subcutaneous Tissue (includes satellite and in-transit metastasis)
TCGA-FS-A1ZJ	180.85.0	TCGA	SKCM	YES	FEMALE	NOT HISPANIC OR LATINO	1	1441	393	1048	NA	1441	Trunk	1.22	NO	75	Stage I	3	Regional Lymph Node
TCGA-ER-A19N	180.85.0	TCGA	SKCM	YES	MALE	NOT HISPANIC OR LATINO	1	1341	1304	37	NA	1341	NA	NA	NA	47	NA	3	Regional Lymph Node
TCGA-D3-A51F	277.74.0	TCGA	SKCM	YES	MALE	NOT HISPANIC OR LATINO	0	1695	1665	30	1695	NA	Extremities	7	YES	51	Stage IIIC	3	Regional Lymph Node
TCGA-EE-A2MH	180.85.0	TCGA	SKCM	YES	MALE	NOT HISPANIC OR LATINO	1	516	242	274	NA	516	Trunk	3.4	NO	66	Stage III	3	Regional Lymph Node
TCGA-FS-A1ZK	180.85.0	TCGA	SKCM	YES	MALE	NOT HISPANIC OR LATINO	1	728	392	336	NA	728	Head and Neck	5	NA	68	Stage II	4	Distant Metastasis
TCGA-FR-A8YE	388.46.0	TCGA	SKCM	YES	MALE	NOT HISPANIC OR LATINO	0	3176	405	2771	3176	NA	Trunk	0.79	NO	41	Stage IA	3	Regional Lymph Node
TCGA-DA-A1I5	180.85.0	TCGA	SKCM	YES	FEMALE	NOT HISPANIC OR LATINO	0	4107	2196	1911	4107	NA	Head and Neck	0.6	NO	27	Stage IV	4	Distant Metastasis
TCGA-OD-A75X	332.55.0	TCGA	SKCM	YES	MALE	NOT HISPANIC OR LATINO	1	9061	431	8630	NA	9061	Trunk	NA	NA	49	NA	4	Distant Metastasis
TCGA-EE-A17Y	180.85.0	TCGA	SKCM	YES	MALE	NA	1	828	321	507	NA	828	Trunk	2.8	YES	69	Stage IIIB	3	Regional Cutaneous or Subcutaneous Tissue (includes satellite and in-transit metastasis)
TCGA-D9-A3Z1	240.77.0	TCGA	SKCM	YES	MALE	NOT HISPANIC OR LATINO	1	468	245	223	NA	468	NA	1.7	NA	66	Stage IIIC	3	Regional Lymph Node
TCGA-D3-A3C7	180.85.0	TCGA	SKCM	YES	FEMALE	NOT HISPANIC OR LATINO	0	1429	1429	0	1429	NA	NA	NA	NA	57	Stage III	3	Regional Lymph Node
TCGA-XV-AB01	416.36.0	TCGA	SKCM	YES	FEMALE	NOT HISPANIC OR LATINO	0	403	403	0	403	NA	Head and Neck	NA	NA	54	Stage II	3	Regional Lymph Node
TCGA-EE-A2M6	180.85.0	TCGA	SKCM	YES	MALE	NOT HISPANIC OR LATINO	0	3932	2989	943	3932	NA	Trunk	0.7	NO	61	Stage I	3	Regional Lymph Node
TCGA-YD-A9TA	408.38.0	TCGA	SKCM	YES	MALE	NOT HISPANIC OR LATINO	0	1496	570	926	1496	NA	Head and Neck	1.5	NA	75	NA	4	Distant Metastasis
TCGA-EE-A3AB	180.85.0	TCGA	SKCM	YES	MALE	NOT HISPANIC OR LATINO	0	3733	3733	0	3733	NA	NA	NA	NA	30	Stage III	3	Regional Lymph Node
TCGA-GF-A3OT	240.77.0	TCGA	SKCM	YES	FEMALE	NOT HISPANIC OR LATINO	0	301	301	0	301	NA	Extremities	NA	NA	58	Stage IIIC	3	Regional Lymph Node
TCGA-EE-A3AC	180.85.0	TCGA	SKCM	YES	MALE	NOT HISPANIC OR LATINO	0	1948	1948	0	1948	NA	NA	NA	NA	47	Stage III	3	Regional Lymph Node
TCGA-EE-A3AF	180.85.0	TCGA	SKCM	YES	FEMALE	NOT HISPANIC OR LATINO	1	420	420	0	NA	420	NA	NA	NA	48	Stage IIIC	3	Regional Lymph Node
TCGA-WE-AAA0	393.44.0	TCGA	SKCM	YES	MALE	NOT HISPANIC OR LATINO	0	1229	918	311	1229	NA	Head and Neck	0.8	NO	47	Stage IA	3	Regional Lymph Node
TCGA-DA-A95Z	388.46.0	TCGA	SKCM	YES	MALE	NOT HISPANIC OR LATINO	0	396	396	0	396	NA	NA	NA	NA	87	Stage IV	3	Regional Cutaneous or Subcutaneous Tissue (includes satellite and in-transit metastasis)
TCGA-ER-A2NH	180.85.0	TCGA	SKCM	YES	MALE	NOT HISPANIC OR LATINO	0	1264	646	618	1264	NA	Trunk	4	NO	49	Stage IIIC	3	Regional Lymph Node
TCGA-FS-A1ZD	180.85.0	TCGA	SKCM	YES	MALE	NOT HISPANIC OR LATINO	1	1628	250	1378	NA	1628	Extremities	1.18	YES	63	Stage IIA	3	Regional Lymph Node
TCGA-EE-A2MF	206.82.0	TCGA	SKCM	YES	FEMALE	NOT HISPANIC OR LATINO	1	8174	83	8091	NA	8174	Extremities	1.5	NA	39	Stage I	3	Regional Lymph Node
TCGA-WE-A8ZQ	388.46.0	TCGA	SKCM	YES	MALE	NOT HISPANIC OR LATINO	0	1923	444	1479	1923	NA	Extremities	2.3	NO	48	Stage IIA	3	Regional Lymph Node
TCGA-EE-A3AH	180.85.0	TCGA	SKCM	YES	MALE	NOT HISPANIC OR LATINO	1	4222	387	3835	NA	4222	Extremities	3.7	NO	30	Stage II	3	Regional Lymph Node
TCGA-D3-A2JH	180.85.0	TCGA	SKCM	YES	MALE	NOT HISPANIC OR LATINO	0	1280	1100	180	1280	NA	Extremities	1	NO	68	Stage IB	3	Regional Cutaneous or Subcutaneous Tissue (includes satellite and in-transit metastasis)
TCGA-FS-A1Z4	180.85.0	TCGA	SKCM	YES	MALE	NOT HISPANIC OR LATINO	1	854	472	382	NA	854	Extremities	0.85	NO	62	Stage I	3	Regional Lymph Node
TCGA-EE-A2MS	180.85.0	TCGA	SKCM	YES	MALE	NOT HISPANIC OR LATINO	0	4942	1617	3325	4942	NA	Extremities	1.8	NO	72	Stage II	3	Regional Lymph Node
TCGA-EE-A2MI	180.85.0	TCGA	SKCM	YES	MALE	NOT HISPANIC OR LATINO	1	6225	443	5782	NA	6225	Extremities	0.4	NA	43	Stage IIB	3	Regional Lymph Node
TCGA-D3-A2JA	180.85.0	TCGA	SKCM	YES	MALE	NOT HISPANIC OR LATINO	0	3514	2692	822	3514	NA	Trunk	1.2	NO	68	Stage IIIA	3	Regional Cutaneous or Subcutaneous Tissue (includes satellite and in-transit metastasis)
TCGA-EB-A44R	277.74.0	TCGA	SKCM	YES	MALE	NOT HISPANIC OR LATINO	1	315	12	303	NA	315	Extremities	NA	NA	52	Stage IIIB	3	Regional Lymph Node
TCGA-EE-A17X	180.85.0	TCGA	SKCM	YES	MALE	NA	1	907	352	555	NA	907	Trunk	0.8	NO	54	Stage IA	3	Regional Lymph Node
TCGA-WE-A8JZ	388.46.0	TCGA	SKCM	YES	MALE	NA	0	731	360	371	731	NA	Extremities	14	YES	70	Stage IIIB	3	Regional Lymph Node
TCGA-ER-A19G	180.85.0	TCGA	SKCM	YES	FEMALE	NOT HISPANIC OR LATINO	0	9188	4480	4708	9188	NA	Extremities	1.6	NO	48	NA	3	Regional Lymph Node
TCGA-YG-AA3O	393.44.0	TCGA	SKCM	YES	MALE	HISPANIC OR LATINO	1	1154	246	908	NA	1154	Trunk	NA	NA	62	NA	3	Regional Lymph Node
TCGA-GN-A264	180.85.0	TCGA	SKCM	YES	MALE	NOT HISPANIC OR LATINO	1	3587	953	2634	NA	3587	Extremities	7	NO	60	NA	3	Regional Lymph Node
TCGA-FW-A3TV	240.77.0	TCGA	SKCM	YES	FEMALE	NOT HISPANIC OR LATINO	0	411	411	0	411	NA	Trunk	0.5	NA	57	Stage IIIB	3	Regional Lymph Node
TCGA-FS-A1ZQ	180.85.0	TCGA	SKCM	YES	MALE	NOT HISPANIC OR LATINO	1	4062	263	3799	NA	4062	Extremities	NA	NA	31	I/II NOS	4	Distant Metastasis
TCGA-W3-AA21	393.44.0	TCGA	SKCM	YES	MALE	NOT HISPANIC OR LATINO	1	3195	2160	1035	NA	3195	Extremities	1.1	NO	26	Stage I	3	Regional Lymph Node
TCGA-EE-A3JA	198.81.0	TCGA	SKCM	YES	MALE	NOT HISPANIC OR LATINO	1	1618	676	942	NA	1618	Extremities	1.5	NO	44	Stage IB	3	Regional Lymph Node
TCGA-LH-A9QB	393.44.0	TCGA	SKCM	YES	FEMALE	NOT HISPANIC OR LATINO	0	11217	370	10847	11217	NA	Trunk	NA	NA	24	NA	4	Distant Metastasis
TCGA-EE-A2MP	180.85.0	TCGA	SKCM	YES	FEMALE	NOT HISPANIC OR LATINO	0	7563	821	6742	7563	NA	Extremities	1.05	NA	34	Stage I	3	Regional Lymph Node
TCGA-FW-A3TU	240.77.0	TCGA	SKCM	YES	FEMALE	NOT HISPANIC OR LATINO	1	1691	249	1442	NA	1691	Trunk	NA	NA	72	NA	4	Distant Metastasis
TCGA-D3-A51K	277.74.0	TCGA	SKCM	YES	MALE	HISPANIC OR LATINO	0	1002	982	20	1002	NA	Extremities	0	NA	51	Stage IIIB	3	Regional Lymph Node
TCGA-EE-A2GJ	180.85.0	TCGA	SKCM	YES	MALE	NOT HISPANIC OR LATINO	1	3266	1140	2126	NA	3266	Extremities	0.4	NO	83	Stage IA	3	Regional Lymph Node
TCGA-FS-A1ZT	180.85.0	TCGA	SKCM	YES	MALE	NOT HISPANIC OR LATINO	0	1617	1236	381	1617	NA	Extremities	1.15	NA	55	Stage III	4	Distant Metastasis
TCGA-EE-A2GM	180.85.0	TCGA	SKCM	YES	FEMALE	NOT HISPANIC OR LATINO	0	2296	861	1435	2296	NA	Trunk	6.5	YES	70	Stage IIC	3	Regional Cutaneous or Subcutaneous Tissue (includes satellite and in-transit metastasis)
TCGA-WE-AA9Y	393.44.0	TCGA	SKCM	YES	MALE	NOT HISPANIC OR LATINO	0	370	336	34	370	NA	Extremities	1.4	NO	37	Stage IIIC	3	Regional Lymph Node
TCGA-EE-A3AD	180.85.0	TCGA	SKCM	YES	MALE	NOT HISPANIC OR LATINO	1	875	875	0	NA	875	NA	NA	NA	50	Stage III	3	Regional Lymph Node
TCGA-D9-A6E9	316.64.0	TCGA	SKCM	YES	FEMALE	NOT HISPANIC OR LATINO	0	301	301	0	301	NA	Extremities	4	NO	75	Stage IIIA	NA	Primary Tumor
TCGA-EE-A29E	180.85.0	TCGA	SKCM	YES	MALE	NOT HISPANIC OR LATINO	0	1940	1910	30	1940	NA	Extremities	3.2	NO	54	Stage IIIB	3	Regional Lymph Node
TCGA-D3-A8GQ	388.46.0	TCGA	SKCM	YES	MALE	NOT HISPANIC OR LATINO	1	884	348	536	NA	884	Trunk	2.6	NA	66	Stage II	4	Distant Metastasis
TCGA-ER-A19J	180.85.0	TCGA	SKCM	YES	MALE	NOT HISPANIC OR LATINO	1	196	128	68	196	196	NA	NA	NA	54	Stage IV	3	Regional Lymph Node
TCGA-EE-A3AA	180.85.0	TCGA	SKCM	YES	MALE	NOT HISPANIC OR LATINO	0	3781	3781	0	3781	NA	NA	NA	NA	47	Stage III	3	Regional Lymph Node
TCGA-D3-A2JB	180.85.0	TCGA	SKCM	YES	FEMALE	NOT HISPANIC OR LATINO	1	5110	2075	3035	NA	5110	Extremities	NA	NA	70	Stage 0	3	Regional Lymph Node
TCGA-D9-A3Z3	240.77.0	TCGA	SKCM	YES	FEMALE	NOT HISPANIC OR LATINO	0	678	667	11	678	NA	NA	3.9	NO	39	Stage IIIB	3	Regional Lymph Node
TCGA-D3-A1Q5	180.85.0	TCGA	SKCM	YES	MALE	NOT HISPANIC OR LATINO	1	3424	986	2438	NA	3424	Trunk	NA	NA	60	I/II NOS	3	Regional Lymph Node
TCGA-WE-A8ZN	388.46.0	TCGA	SKCM	YES	MALE	NOT HISPANIC OR LATINO	0	1794	702	1092	1794	NA	Extremities	4.5	NO	57	Stage IIB	3	Regional Cutaneous or Subcutaneous Tissue (includes satellite and in-transit metastasis)
TCGA-EE-A29R	180.85.0	TCGA	SKCM	YES	FEMALE	NOT HISPANIC OR LATINO	0	440	269	171	440	NA	Head and Neck	3.5	YES	48	Stage IIIC	3	Regional Lymph Node
TCGA-EB-A5SG	316.64.0	TCGA	SKCM	YES	FEMALE	NOT HISPANIC OR LATINO	0	2076	704	1372	2076	NA	Extremities	NA	NO	57	NA	3	Regional Lymph Node
TCGA-EE-A2GL	180.85.0	TCGA	SKCM	YES	FEMALE	NOT HISPANIC OR LATINO	0	2423	1081	1342	2423	NA	Extremities	3.1	NO	40	Stage IIA	3	Regional Lymph Node
TCGA-EE-A2MM	180.85.0	TCGA	SKCM	YES	FEMALE	NOT HISPANIC OR LATINO	1	5107	1704	3403	NA	5107	Trunk	0.6	NA	63	Stage I	3	Regional Lymph Node
TCGA-DA-A1I2	180.85.0	TCGA	SKCM	YES	MALE	NOT HISPANIC OR LATINO	1	5370	691	4679	NA	5370	Trunk	NA	YES	45	Stage III	3	Regional Lymph Node
TCGA-W3-AA1R	408.38.0	TCGA	SKCM	YES	MALE	NOT HISPANIC OR LATINO	1	3379	2618	761	NA	3379	Head and Neck	NA	NA	71	Stage II	3	Regional Lymph Node
TCGA-FS-A4F8	277.74.0	TCGA	SKCM	YES	MALE	NOT HISPANIC OR LATINO	1	5318	432	4886	NA	5318	Extremities	0.9	NA	52	Stage I	3	Regional Lymph Node
TCGA-EE-A2A2	180.85.0	TCGA	SKCM	YES	MALE	NOT HISPANIC OR LATINO	0	1814	1798	16	1814	NA	Trunk	7	YES	71	Stage IIIC	3	Regional Lymph Node
TCGA-GF-A4EO	262.72.0	TCGA	SKCM	YES	FEMALE	NOT HISPANIC OR LATINO	0	591	591	0	591	NA	NA	NA	NA	74	Stage IIIC	3	Regional Lymph Node
TCGA-FR-A3YN	240.77.0	TCGA	SKCM	YES	MALE	NOT HISPANIC OR LATINO	0	2828	560	2268	2828	NA	Extremities	1.25	NO	44	Stage IB	3	Regional Lymph Node
TCGA-EE-A29X	180.85.0	TCGA	SKCM	YES	FEMALE	NOT HISPANIC OR LATINO	1	545	246	299	NA	545	Head and Neck	2	NO	58	Stage IB	3	Regional Lymph Node
TCGA-ER-A19H	180.85.0	TCGA	SKCM	YES	MALE	NOT HISPANIC OR LATINO	1	4634	1061	3573	NA	4634	Trunk	0.4	NA	40	NA	3	Regional Cutaneous or Subcutaneous Tissue (includes satellite and in-transit metastasis)
TCGA-FR-A69P	316.64.0	TCGA	SKCM	YES	FEMALE	NOT HISPANIC OR LATINO	0	478	478	0	478	NA	NA	NA	NA	34	Stage IIIC	3	Regional Lymph Node
TCGA-D3-A2JK	180.85.0	TCGA	SKCM	YES	MALE	NOT HISPANIC OR LATINO	1	368	192	176	NA	368	Trunk	4.3	YES	24	Stage IIIC	3	Regional Lymph Node
TCGA-YG-AA3P	393.44.0	TCGA	SKCM	YES	FEMALE	HISPANIC OR LATINO	0	439	143	296	439	NA	Extremities	10	NO	63	Stage IIB	4	Distant Metastasis
TCGA-EE-A2MN	180.85.0	TCGA	SKCM	YES	MALE	NOT HISPANIC OR LATINO	1	1446	763	683	NA	1446	Trunk	1	NO	58	Stage I	3	Regional Lymph Node
TCGA-EE-A2MK	180.85.0	TCGA	SKCM	YES	FEMALE	NOT HISPANIC OR LATINO	0	5487	4484	1003	5487	NA	Extremities	5.2	NO	18	Stage III	3	Regional Lymph Node
TCGA-FS-A1ZS	180.85.0	TCGA	SKCM	YES	MALE	NOT HISPANIC OR LATINO	0	4526	1495	3031	4526	NA	Trunk	1.15	NA	54	Stage I	3	Regional Lymph Node
TCGA-FS-A1ZR	180.85.0	TCGA	SKCM	YES	MALE	NOT HISPANIC OR LATINO	1	347	268	79	NA	347	Trunk	2	NA	36	Stage II	3	Regional Cutaneous or Subcutaneous Tissue (includes satellite and in-transit metastasis)
TCGA-W3-AA1O	393.44.0	TCGA	SKCM	YES	MALE	NOT HISPANIC OR LATINO	1	122	91	31	NA	122	NA	NA	NA	85	Stage III	3	Regional Lymph Node
TCGA-ER-A2NG	180.85.0	TCGA	SKCM	YES	FEMALE	NOT HISPANIC OR LATINO	1	1490	923	567	NA	1490	Trunk	3	YES	43	Stage IIIC	3	Regional Lymph Node
TCGA-FS-A1Z0	180.85.0	TCGA	SKCM	YES	FEMALE	NOT HISPANIC OR LATINO	1	6164	724	5440	NA	6164	Extremities	0.95	NO	32	Stage IA	4	Distant Metastasis
TCGA-EE-A2MT	180.85.0	TCGA	SKCM	YES	MALE	NOT HISPANIC OR LATINO	0	2166	1602	564	2166	NA	Trunk	1.5	NO	45	Stage IB	3	Regional Lymph Node
TCGA-D3-A1QB	180.85.0	TCGA	SKCM	YES	FEMALE	NOT HISPANIC OR LATINO	0	2912	2471	441	2912	NA	NA	NA	NA	75	Stage III	3	Regional Lymph Node
TCGA-EE-A3JE	198.81.0	TCGA	SKCM	YES	MALE	NOT HISPANIC OR LATINO	0	1562	560	1002	1562	NA	Trunk	3.7	YES	75	Stage IIIB	3	Regional Cutaneous or Subcutaneous Tissue (includes satellite and in-transit metastasis)
TCGA-EB-A5KH	291.67.0	TCGA	SKCM	YES	MALE	NOT HISPANIC OR LATINO	1	619	80	539	NA	619	Extremities	NA	NA	55	Stage III	3	Regional Lymph Node
TCGA-EE-A29G	180.85.0	TCGA	SKCM	YES	MALE	NOT HISPANIC OR LATINO	1	2192	260	1932	NA	2192	Head and Neck	7.4	NO	53	Stage IIIA	3	Regional Cutaneous or Subcutaneous Tissue (includes satellite and in-transit metastasis)
TCGA-EB-A44Q	277.74.0	TCGA	SKCM	YES	FEMALE	NOT HISPANIC OR LATINO	0	422	400	22	422	NA	Extremities	NA	YES	51	Stage IIIC	3	Regional Lymph Node
TCGA-D3-A5GL	291.67.0	TCGA	SKCM	YES	MALE	NOT HISPANIC OR LATINO	0	3826	3353	473	3826	NA	Extremities	1.6	NO	74	Stage IB	3	Regional Lymph Node
TCGA-EE-A29T	180.85.0	TCGA	SKCM	YES	FEMALE	NOT HISPANIC OR LATINO	0	11252	926	10326	11252	NA	Trunk	NA	NA	51	NA	3	Regional Lymph Node
TCGA-FS-A4F5	277.74.0	TCGA	SKCM	YES	FEMALE	NOT HISPANIC OR LATINO	1	874	874	0	NA	874	Extremities	1.48	NO	77	Stage IB	3	Regional Cutaneous or Subcutaneous Tissue (includes satellite and in-transit metastasis)
TCGA-ER-A19F	180.85.0	TCGA	SKCM	YES	MALE	NOT HISPANIC OR LATINO	1	802	338	464	NA	802	Extremities	6.7	NA	82	NA	3	Regional Lymph Node
TCGA-FS-A1ZP	180.85.0	TCGA	SKCM	YES	MALE	NOT HISPANIC OR LATINO	1	2273	1584	689	NA	2273	Extremities	2.5	NA	52	Stage II	3	Regional Lymph Node
TCGA-3N-A9WC	393.44.0	TCGA	SKCM	YES	MALE	NOT HISPANIC OR LATINO	0	2022	378	1644	2022	NA	Trunk	1.8	YES	82	Stage IIA	3	Regional Lymph Node
TCGA-DA-A1IA	180.85.0	TCGA	SKCM	YES	FEMALE	NOT HISPANIC OR LATINO	1	2005	150	1855	NA	2005	Extremities	1.3	NO	32	Stage IIIB	4	Distant Metastasis
TCGA-W3-A828	358.49.0	TCGA	SKCM	YES	MALE	NOT HISPANIC OR LATINO	1	3683	1826	1857	NA	3683	Head and Neck	0.5	NA	66	Stage II	4	Distant Metastasis
TCGA-YD-A89C	388.46.0	TCGA	SKCM	YES	FEMALE	NOT HISPANIC OR LATINO	0	210	8	202	210	NA	Extremities	1	NO	43	Stage IA	4	Distant Metastasis
TCGA-EE-A182	180.85.0	TCGA	SKCM	YES	FEMALE	NOT HISPANIC OR LATINO	1	447	41	406	NA	447	Trunk	14	YES	84	Stage IIIC	4	Distant Metastasis
TCGA-DA-A3F5	198.81.0	TCGA	SKCM	YES	MALE	NOT HISPANIC OR LATINO	1	6873	854	6019	NA	6873	Trunk	0.4	NA	45	Stage I	3	Regional Lymph Node
TCGA-EE-A2GK	180.85.0	TCGA	SKCM	YES	FEMALE	NOT HISPANIC OR LATINO	0	1665	487	1178	1665	NA	Trunk	0.8	NA	46	Stage I	3	Regional Lymph Node
TCGA-W3-AA1Q	393.44.0	TCGA	SKCM	YES	MALE	NOT HISPANIC OR LATINO	1	2101	1219	882	NA	2101	NA	NA	NA	57	Stage III	4	Distant Metastasis
TCGA-D3-A1Q9	180.85.0	TCGA	SKCM	YES	MALE	NOT HISPANIC OR LATINO	1	961	686	275	NA	961	Extremities	6	YES	72	Stage IIIB	3	Regional Lymph Node
TCGA-EE-A2A1	180.85.0	TCGA	SKCM	YES	MALE	NOT HISPANIC OR LATINO	0	3527	1894	1633	3527	NA	Extremities	1.3	NO	46	Stage IB	3	Regional Lymph Node
TCGA-D3-A2JP	180.85.0	TCGA	SKCM	YES	MALE	NOT HISPANIC OR LATINO	0	1812	1812	0	1812	NA	NA	NA	NA	37	Stage IIIC	3	Regional Lymph Node
TCGA-ER-A19Q	180.85.0	TCGA	SKCM	YES	FEMALE	NOT HISPANIC OR LATINO	1	1548	291	1257	NA	1548	Extremities	1.2	NO	37	NA	3	Regional Lymph Node
TCGA-FS-A1ZA	180.85.0	TCGA	SKCM	YES	FEMALE	NOT HISPANIC OR LATINO	1	843	222	621	NA	843	Trunk	4.5	YES	45	Stage IIIB	4	Distant Metastasis
TCGA-D3-A1Q4	180.85.0	TCGA	SKCM	YES	FEMALE	NOT HISPANIC OR LATINO	0	3408	3379	29	3408	NA	Extremities	1.45	YES	53	Stage IIIC	3	Regional Lymph Node
TCGA-WE-A8ZM	388.46.0	TCGA	SKCM	YES	MALE	NOT HISPANIC OR LATINO	0	3082	904	2178	3082	NA	Extremities	NA	NA	70	Stage IIIB	3	Regional Cutaneous or Subcutaneous Tissue (includes satellite and in-transit metastasis)
TCGA-ER-A199	180.85.0	TCGA	SKCM	YES	FEMALE	NOT HISPANIC OR LATINO	1	279	174	105	NA	279	Extremities	3	YES	86	Stage IIIC	3	Regional Lymph Node
TCGA-D3-A2J6	180.85.0	TCGA	SKCM	YES	MALE	NOT HISPANIC OR LATINO	1	1321	313	1008	NA	1321	Extremities	3.2	YES	65	Stage IIB	3	Regional Lymph Node
TCGA-ER-A3EV	198.81.0	TCGA	SKCM	YES	MALE	NOT HISPANIC OR LATINO	1	1429	684	745	1429	1429	Extremities	4.4	NA	55	Stage III	4	Distant Metastasis
TCGA-D3-A3CE	180.85.0	TCGA	SKCM	YES	FEMALE	NOT HISPANIC OR LATINO	1	1832	405	1427	NA	1832	NA	NA	NA	74	Stage III	3	Regional Lymph Node
TCGA-DA-A1I1	180.85.0	TCGA	SKCM	YES	MALE	NOT HISPANIC OR LATINO	0	6768	2034	4734	6768	NA	NA	NA	NA	55	Stage III	3	Regional Cutaneous or Subcutaneous Tissue (includes satellite and in-transit metastasis)
TCGA-EE-A17Z	180.85.0	TCGA	SKCM	YES	MALE	NOT HISPANIC OR LATINO	1	263	192	71	NA	263	Trunk	29	NO	57	Stage IIB	3	Regional Lymph Node
TCGA-EE-A2M8	180.85.0	TCGA	SKCM	YES	FEMALE	NOT HISPANIC OR LATINO	1	601	188	413	NA	601	Extremities	2	NO	54	Stage III	3	Regional Lymph Node
TCGA-EE-A2MU	180.85.0	TCGA	SKCM	YES	MALE	NOT HISPANIC OR LATINO	0	1620	169	1451	1620	NA	Extremities	0.5	NO	71	Stage IA	3	Regional Cutaneous or Subcutaneous Tissue (includes satellite and in-transit metastasis)
TCGA-FS-A1Z7	180.85.0	TCGA	SKCM	YES	MALE	NOT HISPANIC OR LATINO	1	237	223	14	NA	237	Head and Neck	17	YES	19	Stage IIIC	3	Regional Lymph Node
TCGA-D3-A1Q7	180.85.0	TCGA	SKCM	YES	FEMALE	NOT HISPANIC OR LATINO	0	4053	3370	683	4053	NA	Trunk	0.68	NO	42	Stage IB	3	Regional Lymph Node
TCGA-D3-A5GU	291.67.0	TCGA	SKCM	YES	MALE	NOT HISPANIC OR LATINO	0	3808	703	3105	3808	NA	Extremities	0.48	NO	36	Stage IB	3	Regional Lymph Node
TCGA-EB-A5VV	332.55.0	TCGA	SKCM	YES	FEMALE	NOT HISPANIC OR LATINO	0	214	16	198	214	NA	Head and Neck	4	YES	74	Stage IIIB	3	Regional Lymph Node
TCGA-ER-A3PL	240.77.0	TCGA	SKCM	YES	MALE	NOT HISPANIC OR LATINO	0	1010	52	958	1010	NA	Extremities	2.2	YES	30	Stage IV	3	Regional Cutaneous or Subcutaneous Tissue (includes satellite and in-transit metastasis)
TCGA-DA-A95X	388.46.0	TCGA	SKCM	YES	MALE	NOT HISPANIC OR LATINO	0	2249	1136	1113	2249	NA	Extremities	1.45	NO	62	Stage IB	3	Regional Lymph Node
TCGA-DA-A95Y	388.46.0	TCGA	SKCM	YES	MALE	NOT HISPANIC OR LATINO	1	430	159	271	NA	430	Trunk	5.03	YES	68	Stage IIC	3	Regional Lymph Node
TCGA-D3-A2JL	180.85.0	TCGA	SKCM	YES	FEMALE	NOT HISPANIC OR LATINO	0	5219	2811	2408	5219	NA	Extremities	NA	NA	43	I/II NOS	3	Regional Lymph Node
TCGA-D3-A3CF	180.85.0	TCGA	SKCM	YES	FEMALE	NOT HISPANIC OR LATINO	1	746	730	16	NA	746	NA	9	YES	61	Stage IIIC	3	Regional Lymph Node
TCGA-EE-A29D	180.85.0	TCGA	SKCM	YES	MALE	NOT HISPANIC OR LATINO	1	425	339	86	NA	425	Head and Neck	3.2	YES	87	Stage IIIC	3	Regional Lymph Node
TCGA-HR-A2OH	180.85.0	TCGA	SKCM	YES	FEMALE	NA	1	2004	481	1523	NA	2004	Extremities	3.4	YES	46	Stage IIIB	4	Distant Metastasis
TCGA-EE-A29V	180.85.0	TCGA	SKCM	YES	MALE	NOT HISPANIC OR LATINO	1	787	74	713	NA	787	Head and Neck	3.5	YES	85	Stage IIIC	4	Distant Metastasis
TCGA-D3-A1Q1	180.85.0	TCGA	SKCM	YES	FEMALE	NOT HISPANIC OR LATINO	1	504	501	3	NA	504	Extremities	0.4	NO	79	Stage IIIC	3	Regional Lymph Node
TCGA-FS-A1ZW	180.85.0	TCGA	SKCM	YES	MALE	NOT HISPANIC OR LATINO	0	1505	833	672	1505	NA	Extremities	1.2	YES	65	Stage IIIB	3	Regional Lymph Node
TCGA-D3-A8GE	388.46.0	TCGA	SKCM	YES	MALE	HISPANIC OR LATINO	0	804	804	0	804	NA	NA	NA	NA	26	Stage IV	3	Regional Cutaneous or Subcutaneous Tissue (includes satellite and in-transit metastasis)
TCGA-D9-A6EA	316.64.0	TCGA	SKCM	YES	MALE	NOT HISPANIC OR LATINO	0	766	344	422	766	NA	Trunk	6	NO	70	Stage IIIC	NA	Discrepancy
TCGA-FS-A1ZC	180.85.0	TCGA	SKCM	YES	MALE	NOT HISPANIC OR LATINO	1	10870	620	10250	NA	10870	Trunk	NA	NA	51	I/II NOS	4	Distant Metastasis
TCGA-EE-A2GB	180.85.0	TCGA	SKCM	YES	MALE	NOT HISPANIC OR LATINO	0	1803	1555	248	1803	NA	Trunk	1.65	YES	51	Stage IIIB	3	Regional Lymph Node
TCGA-FS-A1YW	180.85.0	TCGA	SKCM	YES	MALE	NOT HISPANIC OR LATINO	1	6598	1961	4637	NA	6598	Trunk	1	NO	52	Stage IB	3	Regional Lymph Node
TCGA-EE-A2GC	180.85.0	TCGA	SKCM	YES	MALE	NOT HISPANIC OR LATINO	0	2051	1043	1008	2051	NA	Head and Neck	2.3	YES	82	Stage IIB	3	Regional Lymph Node
TCGA-ER-A2ND	180.85.0	TCGA	SKCM	YES	FEMALE	NOT HISPANIC OR LATINO	1	710	57	653	NA	710	Extremities	1	NO	57	Stage IIIC	4	Distant Metastasis
TCGA-D3-A2J9	180.85.0	TCGA	SKCM	YES	MALE	NOT HISPANIC OR LATINO	1	723	643	80	NA	723	Trunk&Extremities	21	YES	75	Stage IIIC	3	Regional Lymph Node
TCGA-3N-A9WD	393.44.0	TCGA	SKCM	YES	MALE	NOT HISPANIC OR LATINO	1	395	212	183	NA	395	NA	1.25	NO	82	Stage IIIA	3	Regional Lymph Node
TCGA-FR-A7U9	358.49.0	TCGA	SKCM	YES	FEMALE	NOT HISPANIC OR LATINO	0	571	521	50	571	NA	Extremities	2.8	YES	63	Stage IIIC	3	Regional Lymph Node
TCGA-EB-A5UN	316.64.0	TCGA	SKCM	YES	MALE	NOT HISPANIC OR LATINO	0	1792	612	1180	1792	NA	Trunk	14	YES	49	Stage IIC	4	Distant Metastasis
TCGA-ER-A42K	262.72.0	TCGA	SKCM	YES	FEMALE	NOT HISPANIC OR LATINO	1	394	359	35	NA	394	Extremities	5.5	YES	40	Stage IIIC	3	Regional Lymph Node
TCGA-EE-A2ME	180.85.0	TCGA	SKCM	YES	MALE	NOT HISPANIC OR LATINO	1	3141	896	2245	NA	3141	Trunk	0.52	NO	51	Stage I	3	Regional Lymph Node
TCGA-EE-A2ML	180.85.0	TCGA	SKCM	YES	MALE	NOT HISPANIC OR LATINO	1	6590	3818	2772	NA	6590	Trunk	3	NO	35	Stage II	3	Regional Lymph Node
TCGA-EE-A2MG	180.85.0	TCGA	SKCM	YES	MALE	NOT HISPANIC OR LATINO	1	3139	1346	1793	NA	3139	Trunk	0.7	NA	23	Stage I	3	Regional Lymph Node
TCGA-D3-A51N	277.74.0	TCGA	SKCM	YES	FEMALE	NOT HISPANIC OR LATINO	0	688	652	36	688	NA	NA	NA	NA	56	Stage IV	3	Regional Lymph Node
TCGA-D3-A8GM	388.46.0	TCGA	SKCM	YES	MALE	NOT HISPANIC OR LATINO	1	3259	2663	596	NA	3259	Trunk	3.8	YES	73	Stage IIB	3	Regional Lymph Node
TCGA-ER-A2NF	180.85.0	TCGA	SKCM	YES	MALE	NOT HISPANIC OR LATINO	1	877	777	100	NA	877	Head and Neck	4	YES	53	Stage IIIB	NA	Primary Tumor
TCGA-EE-A20B	180.85.0	TCGA	SKCM	YES	FEMALE	NOT HISPANIC OR LATINO	0	4070	1832	2238	4070	NA	Extremities	2.6	NA	66	Stage II	3	Regional Cutaneous or Subcutaneous Tissue (includes satellite and in-transit metastasis)
TCGA-DA-A1IB	180.85.0	TCGA	SKCM	YES	FEMALE	NOT HISPANIC OR LATINO	1	1235	1202	33	NA	1235	Extremities	1.5	YES	69	Stage IIIC	3	Regional Lymph Node
TCGA-EE-A20F	180.85.0	TCGA	SKCM	YES	MALE	NOT HISPANIC OR LATINO	0	2785	482	2303	2785	NA	Extremities	0.5	NA	53	Stage I	3	Regional Lymph Node
TCGA-FS-A1ZH	180.85.0	TCGA	SKCM	YES	FEMALE	NOT HISPANIC OR LATINO	1	996	939	57	NA	996	Extremities	3	YES	71	Stage IV	3	Regional Lymph Node
TCGA-Z2-A8RT	388.46.0	TCGA	SKCM	YES	FEMALE	NOT HISPANIC OR LATINO	0	839	370	469	839	NA	Extremities	4	YES	42	Stage IIB	3	Regional Cutaneous or Subcutaneous Tissue (includes satellite and in-transit metastasis)
