# Supplementary material for: Observed Survival Interval: A Supplement to TCGA Pan-Cancer Clinical Data Resource
Source: Cancers (Basel). 2019 Feb 26;11(3):280. doi: 10.3390/cancers11030280 (PMC6468755; doi:10.3390/cancers11030280)
Supplement: Supplementary file 1 [file cancers-11-00280-s001.zip › Supplementary Materials/Dataset S2.csv]

	hsa-let-7a-1_mature,MIMAT0000062	hsa-let-7a-1_mature,MIMAT0004481	hsa-let-7a-2_mature,MIMAT0010195	hsa-let-7a-2_mature,MIMAT0000062	hsa-let-7a-3_mature,MIMAT0000062	hsa-let-7a-3_mature,MIMAT0004481	hsa-let-7b_mature,MIMAT0000063	hsa-let-7b_mature,MIMAT0004482	hsa-let-7c_mature,MIMAT0000064	hsa-let-7c_mature,MIMAT0026472	hsa-let-7d_mature,MIMAT0000065	hsa-let-7d_mature,MIMAT0004484	hsa-let-7e_mature,MIMAT0000066	hsa-let-7e_mature,MIMAT0004485	hsa-let-7f-1_mature,MIMAT0000067	hsa-let-7f-1_mature,MIMAT0004486	hsa-let-7f-2_mature,MIMAT0000067	hsa-let-7g_mature,MIMAT0004584	hsa-let-7g_mature,MIMAT0000414	hsa-let-7i_mature,MIMAT0000415	hsa-let-7i_mature,MIMAT0004585	hsa-mir-100_mature,MIMAT0000098	hsa-mir-101-1_mature,MIMAT0000099	hsa-mir-101-1_mature,MIMAT0004513	hsa-mir-101-2_mature,MIMAT0000099	hsa-mir-103a-1_mature,MIMAT0000101	hsa-mir-103a-2_mature,MIMAT0009196	hsa-mir-103a-2_mature,MIMAT0000101	hsa-mir-105-1_mature,MIMAT0000102	hsa-mir-105-2_mature,MIMAT0000102	hsa-mir-106a_mature,MIMAT0000103	hsa-mir-106b_mature,MIMAT0004672	hsa-mir-106b_mature,MIMAT0000680	hsa-mir-107_mature,MIMAT0000104	hsa-mir-10a_mature,MIMAT0004555	hsa-mir-10a_mature,MIMAT0000253	hsa-mir-10b_mature,MIMAT0000254	hsa-mir-10b_mature,MIMAT0004556	hsa-mir-1180_mature,MIMAT0005825	hsa-mir-1226_mature,MIMAT0005577	hsa-mir-1228_mature,MIMAT0005582	hsa-mir-1228_mature,MIMAT0005583	hsa-mir-1229_mature,MIMAT0005584	hsa-mir-1247_mature,MIMAT0022721	hsa-mir-1247_mature,MIMAT0005899	hsa-mir-1248_mature,MIMAT0005900	hsa-mir-1249_mature,MIMAT0005901	hsa-mir-125a_mature,MIMAT0000443	hsa-mir-125a_mature,MIMAT0004602
TCGA-FR-A728-01	16.5048080826144	4.76036873969716	6.01376369333774	16.5085714598706	16.5132845648791	4.9254637413369	16.0298067797246	5.97696549974339	11.2449947815829	3.18419420062665	11.2773708288688	10.2920129513226	13.8559312105515	4.72480425066783	15.6925724463942	2.82470099092688	15.7025509175377	5.13909880329387	12.764011808574	13.0156756296183	9.08272973542017	16.258440951386	13.3324842873773	2.98412969449344	13.3607962123019	17.0144266978631	2.43091047209172	17.015128071634	9.55703832238552	9.58683830900556	6.31868090327029	10.9074965434617	10.801475651826	9.90788999255096	1.98207830428633	14.9264885938499	15.998298623986	6.61440694907557	8.50022579099336	2.79555615467459	1.44244310427226	2.62480898465648	3.50907501451587	2.22541065271667	2.62217727011161	1.1946585264262	4.21597315718046	12.4636005155337	5.57053939081278
TCGA-BF-A1PZ-01	16.4706909362408	4.81152738149608	5.9942223568039	16.4660907786899	16.4736002733413	4.54961599244989	16.0823125995429	5.85343476947801	12.3304184529161	5.07010075684166	10.4124702923608	10.418236498615	12.9375529249043	4.9961234423267	15.1212056077349	2.20622354832911	15.1475782379008	6.00558529910264	12.2134633739143	12.0616016888513	7.31172668914295	14.259516019889	13.1819077030872	3.61042017740179	13.2013439095899	17.4829252574739	4.39246109266839	17.4876934598163	10.3701585281886	10.3479586404545	6.95700969185785	11.1989121468676	8.91296167971684	9.74854584776227	3.2964358480251	16.635295947691	18.8540700195348	7.63201329241683	8.21859389579977	3.25819050425679	2.05629991544476	1.98559944005639	2.38685666111167	3.82927533233691	2.04546135242326	3.29944799611311	4.66293634724887	11.7358646908364	4.49775182862455
TCGA-BF-AAP7-01	15.5335964858817	4.89631662163255	6.07669846308538	15.5342974668798	15.5625544140731	5.05380932487579	15.975834035307	6.60670346340218	12.4859754592599	4.79015183838844	10.5404360330012	10.7187693844759	12.5954993828066	5.71098495601294	14.0105345643878	2.61324322502583	14.0082891610599	5.70241847413908	11.5297470870191	11.7291749537692	8.22938070973202	14.9466168627489	12.6532826712027	1.1200640422146	12.6984640811455	16.4086884504326	1.73756186698563	16.4047020263618	7.32596550881884	7.37008409137111	6.7136413247729	11.318927435255	9.07271337893846	8.81163433380987	2.59856757654308	16.581498616969	18.193081369867	7.15599388215958	7.82242542666521	4.28094421570324	2.16729923005238	3.17229336638049	2.48999502019739	4.0989851369463	3.4483917929266	1.96910253656702	5.03164913527656	11.2913121995145	5.20422636973506
TCGA-EB-A1NK-01	16.5594232446826	4.4943517722517	5.74378325795321	16.5562417459498	16.5636463732385	4.78872441435599	16.2658322293802	5.85118745525299	13.3505008548481	5.63491737823966	11.0444037548049	11.826721852855	13.5514657561507	5.83444545666726	15.2247425208365	3.00619826179145	15.2672582431504	3.1711651586916	12.067637990468	12.4133665938905	7.82969470457123	14.8789957047324	10.6759441167972	1.34414981703831	10.709861492495	17.3749331479776	2.52064303654431	17.3726281900771	4.85763272133634	4.85071873508562	5.35860992441131	12.2332955495789	8.06611431582758	9.07408581527272	0.947521262026371	14.5500906690298	17.6439526514933	6.37701283676689	8.39195464600096	4.42808940875039	0.621817362391281	2.96772236384922	0.690241458524091	6.9151729779717	4.70606233426567	3.22709869569712	5.25377985524484	12.3576344465201	5.35954902598036
TCGA-EB-A5VU-01	15.3283200915684	4.35717980104462	5.98881791472862	15.3282770329829	15.3227518748483	4.45007520252765	15.8343375267231	6.80969465622832	11.9140549020134	4.58152445608958	10.3677986764071	11.1175701169573	13.0193498381478	6.51670353620353	13.915871915412	3.5610070436848	13.9315896107697	6.41445547407459	11.341879454204	11.7690233504156	7.02447525200189	13.4031018705849	12.201212192823	1.09623560721064	12.2143080472863	16.4465724970595	3.85574991376602	16.4462888475466	5.43002658181513	4.76667440492133	8.74438581410575	11.9779268046037	9.52465808601481	8.69111182785474	0.691108197138823	15.1827613270187	17.2834038087242	6.15330890822319	9.38181325077482	3.79604789773866	1.20374205731319	2.95857667044175	2.44768302433013	4.45961012284893	3.65485337656909	1.44726294563789	5.25082670416078	11.7123434943466	5.38974507284663
TCGA-BF-AAOX-01	16.3061129702399	5.50306994314411	5.63038958905907	16.3090782365599	16.3141140259673	5.5960772060759	16.1156617566082	6.2856355994677	11.4637661413178	4.75240372847892	10.8410480642998	10.7735409224186	13.8472127855635	5.98531996740496	15.2300727327888	3.87152131230986	15.2536122530504	6.55015701867407	12.1554243030923	12.0053278740412	7.94906592809961	12.953458809763	12.9264025354164	2.8118349889309	12.958119109226	15.4648974369407	3.23649624943634	15.4735280634383	6.03523547872534	5.85152377420852	4.77700941538747	11.8371870856074	9.83711730989849	8.51421627202437	1.27917552502006	14.0310850367988	16.0957183158444	5.32994737849739	7.35955786521762	2.25777987980314	0.581132551924446	0.13452521733441	-0.0485594804458804	3.27361520058025	2.06170190937335	3.32236437849693	4.57361404332755	12.313230734153	5.76708908195163
TCGA-BF-A1Q0-01	15.7639369099665	5.32661051744081	7.09229905497452	15.7678707268753	15.7658811826607	5.17393381592553	15.3225874458336	6.14714497228303	11.8649259180327	4.60077235184572	10.2493595190053	10.7863709631865	12.99341465095	6.26679504605168	14.4642423730836	3.93961659851779	14.491556459366	5.77845317090518	11.9846744076091	11.9528704306126	8.32858436155985	16.1406983573811	12.8533259118284	3.22643970542973	12.8683205137944	16.343482072282	2.92406696719447	16.3485373507807	9.84666639680961	9.88224351088157	8.85981735698134	11.2512861506813	9.42815733170517	8.75511213909976	2.56111629161458	15.5509760201943	16.9248568141823	6.28464949288457	7.7321187800899	2.39620134534784	1.44102532212567	1.57522372453919	0.28739791105092	4.35799367254247	3.93299157460227	2.29220887706588	3.56731281822516	12.2461274508733	5.6290230581972
TCGA-EB-A299-01	16.2431202356239	6.74579785052717	6.21164566424836	16.2385223302975	16.250607441449	6.58133087235975	16.674987298711	7.3387952939186	11.6552176486464	4.273217986425	10.0990426637648	10.8815076588976	13.1906629758939	6.60260224326664	14.658337351451	3.76639256723195	14.6760432443687	4.74276932627046	11.8225522495686	11.6891372587026	8.34439403672847	15.6849250384385	14.8731652195585	4.08185879225329	14.9047376687869	16.1570427131951	1.38874445309557	16.1560529594133	10.157108256277	10.0982115283056	5.77967899288352	11.7025644136033	10.218784965058	9.35305244973721	4.29062110682895	16.7446111938473	18.7575905537209	7.88223959995461	7.75220776894476	3.16757770242944	1.99144225126479	2.82438114883788	0.159197090667739	7.9436970407461	5.52164141645506	1.55956081961982	5.38534186680852	11.8463752779725	5.76099186383572
TCGA-EB-A51B-01	15.5815493497433	4.29974551204544	5.55492046113051	15.5733360972405	15.5920332057063	4.65901327965383	15.6219631383518	6.1748787204391	10.7937674331655	3.54546409693408	10.7737711703676	11.3142586509832	13.4139747449636	6.10582035010518	14.2857336624604	3.20986263599204	14.3144257308394	5.99097522011145	11.7940275915779	12.3471096399612	6.8993383026092	11.931690834737	12.450672328502	2.93668736341136	12.4439228906783	16.8797902168228	4.24684090994317	16.8763473922151	6.40899735873586	6.38300084584097	7.96743260625481	10.9808106264826	9.37989560162074	8.86824407849075	2.34792173031266	16.3534047977521	17.7972855322357	6.22892794672861	7.32784762083298	3.35756951371414	0.218684634053571	0.468684932614618	1.94526322416509	2.61928248451955	1.28116135819456	2.75769034783969	4.25522959861914	12.9029972276765	5.3000975121678
TCGA-XV-AAZY-01	15.4567492670672	4.89287813775922	5.63002846080077	15.4487535881986	15.4626216716806	5.32515870786893	15.9292430671505	6.39846630410632	12.6899838181181	5.32714679080308	10.5812033422515	10.9129816529461	12.4665955957852	5.77975404680075	14.3114207341393	2.06637841049527	14.3154551226662	6.28225474169181	11.9886774716189	11.9046210440187	9.0998593825813	14.1285810140925	13.4048772929785	2.30905305701991	13.419265030105	16.5533788096804	2.86815134545417	16.5501107374412	10.010233368334	9.94970151890029	5.85367732035227	11.6692335994033	9.39196507802483	9.41016985916321	0.777537979649344	15.9305798992639	17.4916633094183	6.50171606429122	7.67709579559974	4.38607783776794	2.82057176518021	2.91205791291501	4.2710704378554	4.95818543475986	4.40166771403901	2.93315608154189	4.20993195216685	11.3224700366756	4.96305916158973
TCGA-XV-A9W2-01	16.4351287821262	5.21470997326571	5.72840921480684	16.4408446415841	16.4466839393212	5.40428932979875	16.7339791487845	6.36575329645152	13.0626267191011	5.29415099381449	10.2566748397313	10.3054312466483	13.3600089091633	5.04848575771414	14.5981967387668	2.17085955003517	14.6199397395234	5.88901795411822	12.0592998187209	11.8902415762394	7.61259684419038	14.0068063592034	12.3153263494291	2.74114250039217	12.3331969698635	15.8976006632535	4.13369551589125	15.9039026154234	6.59745019983561	5.93348854414743	4.93388524779072	11.4972402750346	9.82411976678409	8.73803247873736	2.52822905873757	15.2919432737936	16.3703178779236	6.13951643443614	7.60024192992836	2.76696968558063	0.516979579326873	1.59531262482569	2.40974987614369	5.78739482280513	5.68813552872476	3.41667439152864	6.14883850741597	11.8068804976871	5.23805770671415
TCGA-BF-A5ER-01	15.9238324494247	3.92615417475667	5.51904003165624	15.934230663206	15.9118230134837	4.4636404570731	15.3526933194875	5.61193384864887	11.1346898217212	3.37449722923055	10.5633032537683	10.8526867938272	13.3197703506926	5.16037986368361	15.2304320838578	2.95440916482597	15.2529641373072	4.03459685655595	12.0993930363235	12.7776287829384	6.39838186977676	12.6923770752737	13.2602831666084	2.04273073344838	13.3489880288719	18.5116669283171	2.47603058460041	18.5127012086465	4.99498398538956	4.82194406393541	5.46137556157442	11.222373022353	10.4438897193731	9.66275007352873	2.6445657456874	16.4873999575943	17.8935398847758	6.7901272455897	7.90037537141218	4.62989153760518	2.09766475801756	0.83677158935294	2.13009205893157	2.69344645403743	2.24833474299245	0.92092318377916	3.61127081125267	12.5966271575453	4.36212690389435
TCGA-GN-A26C-01	16.566357253508	5.57555491705661	6.61815738197895	16.5649415701556	16.5732659035776	5.74402408147827	17.6060762970731	8.33036100070607	12.5825655139398	4.10032293653363	10.8354237505601	11.0757382395563	12.8473905027425	6.1347560546586	14.2116838711674	3.15986520264312	14.2230787745701	7.29101761574933	12.5464963686942	12.6719284401658	9.24333005148952	16.1960523693459	12.7565365220226	3.04314578543884	12.775924748668	16.3903063952412	3.92993193164216	16.3874372599515	4.3916038951259	4.21679474179307	8.54577045972655	11.3822153708722	8.22083116609596	8.5494576633314	0.0851293144495542	15.3602724799678	17.1916790167363	5.75103068747664	7.46459985499219	4.22402504212317	2.43828359548377	3.29531683572863	2.80189227223031	4.47265382925202	3.27834444789802	3.35465558801698	4.87872147782913	12.6561375667866	4.47929717263528
TCGA-EB-A85I-01	15.0952785577847	5.58189734202352	5.92553172179896	15.0910360445889	15.1104715701606	5.94092859702916	15.4339247149427	6.50449090598018	12.2622067692074	5.73629682153171	11.0882250522668	11.5647006616402	12.2948339238713	6.08620073601859	13.8983573016892	2.80523514584378	13.9108100417123	5.84476868669214	12.1453419889156	12.0104484036055	8.9271774597844	13.8116524981936	10.7450324723119	1.75775973776238	10.7558371953384	16.2852503054305	3.66212109921538	16.2912860940094	7.77171998642785	7.67863152023839	4.38250862158429	11.5670178158355	8.90573920384169	8.76029229961531	3.54024209444616	15.9167687856468	18.4559728733549	6.95874417514066	7.74421643854255	3.99838098402619	2.67235084616426	1.88887216863393	2.89232985705229	4.46421180213444	1.98249759556982	2.56509088707199	4.40130048356239	11.9373338497061	5.72065830781392
TCGA-FR-A2OS-01	15.8748959059431	3.75566984419193	6.0951408119936	15.878973357314	15.8965126651613	4.39541711620743	16.0086996207619	6.05251631015939	12.6412085515462	6.52220577951284	10.6026332876491	11.4692784387048	13.9662859705256	7.00093368293791	13.8942893803045	2.59760764552611	13.9018744146581	5.69655091263325	11.2074941645524	11.8611230908616	7.03299081173592	13.8572962713962	12.04150035655	1.47144008468111	12.0715518321633	16.4817900256218	3.03089780743744	16.4976726096023	5.81629399405877	5.87415305641887	6.36328747943077	11.9849523774504	8.92404555752572	8.59970417243965	3.41514744828774	15.7674848091171	17.226454798177	6.89900431826923	8.82599642290227	4.60821164261445	0.883960754012203	2.72312553317455	2.06093616955998	1.74687426218338	2.07773792166432	3.01355409696976	4.093576808211	12.8256384311124	6.01309944637708
TCGA-EB-A24C-01	15.9993688242361	4.95712646880342	5.64463643635263	15.9961606088219	15.9978619712069	4.8155531398252	15.7926413275058	6.45307258678101	11.7410876614983	4.00135381798975	10.7126128895044	11.2158272607576	13.4393436064438	6.10265743915745	14.8615588636754	4.112944455759	14.8780332026383	5.41025320333326	11.316653627984	12.1641292848087	8.03178419458382	14.8955106901372	13.7846822281384	3.58623557523387	13.8004895205928	16.1006787779037	2.2463938062732	16.1087575161129	4.45101466775045	4.11301353395102	7.10081943173032	11.9367225434006	10.0898324516581	10.2725685465584	4.27208556287982	17.3372425616124	17.9460252753828	7.45587003917101	7.6511212636433	2.91233985940441	2.05677740896881	2.7566875965656	2.08194290937044	5.98265360604236	4.50195625963615	1.0196700541045	4.89610639027328	11.6264957751199	5.26918960658069
TCGA-BF-A3DJ-01	16.1739172750618	4.35513968499185	6.62543504831427	16.1615903742002	16.1893260795534	4.27615114866736	16.7698126411696	5.99229982798292	10.5391600857752	2.94630647231157	10.8496239288586	11.3953901050265	14.1520958402668	7.08596601686812	14.2252912199084	1.58987268017987	14.2500304721898	6.13055551449343	12.1819827507232	12.4345290612956	8.86680329956335	16.3635492057692	12.1209356657268	2.92820191407718	12.1451376516581	16.1059080762745	1.13799185632346	16.1089675740236	8.38357217780972	8.3863854472617	4.51760671584671	12.2225507955328	9.00889981408413	9.73962883672169	0.798219729150104	13.9483286116909	16.9983368786976	6.84318092003748	9.13820676052955	4.68814756579335	0.467637987391772	3.6063856600375	1.4009151009912	4.57023268693891	3.58115151169336	3.16347434842861	3.91147536647228	12.6555958960013	6.89958405670024
TCGA-GN-A263-01	15.3883185978458	4.43293407477678	5.63448587973255	15.3854140065635	15.3982147575293	4.53041014750635	16.2872164682012	6.10627589340273	12.7038056890992	5.57242476676014	10.7356555516531	10.8683692008846	13.093391666381	5.84461542088577	13.5603779547907	1.42431015494445	13.5618344272205	6.0646306481128	11.8592511732858	12.7051649470346	8.81703137471511	12.816795827421	11.0358390872388	2.42951511724997	11.0173001547671	16.1387536452658	4.25656937463235	16.1371931160948	5.91113401635563	5.97745157806166	5.0570688749087	11.7895736215671	8.13207871077792	8.51620985860732	2.215167787209	15.5561838449913	17.7462135831998	6.69872790909151	8.01061014159331	3.67168024477441	1.84152999060462	2.91026302812807	2.28599985277184	4.83836333804001	2.4100518903125	4.24086518277873	5.28506435613096	12.4285486159229	4.97294464711251
TCGA-FR-A3R1-01	16.2583291938069	4.57003827890306	7.50312150255168	16.2519341227257	16.2589576685035	4.00946105142623	15.9715463475959	5.24690315607044	10.9250016604532	3.45185709800028	11.7846879336115	11.2735858996722	13.117632775193	5.32266541604342	14.6602063271927	3.16148023439616	14.6660458981056	6.9641451426729	11.9699603248309	13.0452858507832	10.3118815870871	17.041465920644	13.8475673458827	3.56163598876326	13.8627470428628	16.2787820483182	2.47318942191719	16.283060471397	11.1424668115822	11.122774677094	4.50218093543748	12.4480905324116	10.0183740143065	9.54090239947455	3.41693669230261	16.6364062236579	17.9732212691819	6.84002793874285	7.93364222644599	4.50083496778577	1.74040052032198	1.88448807458777	3.3497560941373	4.38962765693835	4.10856324692012	3.42014701946133	3.29123517108581	12.1700040941247	5.60745640396804
TCGA-IH-A3EA-01	16.4726436566708	5.81592558178126	5.52022136449898	16.4647182697185	16.4806902511435	5.39511486750816	15.6143426550841	6.33955062379566	11.3090552550892	2.82344076964148	11.1435780858104	11.8764231312351	14.8813342893423	6.26045137768256	16.1081764443828	2.40692982255979	16.11038550294	4.13663069880797	12.4540238395683	12.1404037559572	8.71216290948744	13.4553109193483	12.0859229843983	1.39292786940322	12.0957089205687	16.8790118608834	1.3338194304141	16.896931623749	4.6955091643145	4.68808193213251	6.68934864319613	12.5098760182646	10.0518101276894	9.62410102619207	3.68762236192755	15.8245055611974	16.6662719742613	6.73579673145539	7.7260945817636	2.97318676626496	1.63435074696473	1.80579804538597	2.2568819785685	2.20924002470111	1.66459714890268	1.00091641080332	4.98578059730384	11.8794376093682	7.341985325664
TCGA-ER-A194-01	16.1254183921684	4.36546372458319	5.58825815208308	16.1198248733987	16.1263211718624	4.25643884675223	16.3325796146059	5.06283176500539	12.8055203954371	4.59791525274775	11.0009340754434	11.2882120769062	11.6641817667087	4.51635859004315	14.7099002110916	2.11049827393234	14.7272938366734	6.14699143804264	11.8824454516741	12.6449353493513	7.81990676376976	13.8779866459739	14.6262815261664	4.21416058210449	14.6546135857129	17.06395905999	2.73116459273765	17.0596785450466	9.90218736699731	9.93676095885614	8.45034751477653	11.2131510364114	9.32032183209492	9.13158956490496	1.33222319172964	16.1111505036342	17.020280125376	5.84400327002701	6.78850672528473	4.18065388018994	3.56811934860421	4.43770564611943	1.98105375423064	5.52466326798522	5.56455847791973	1.64917384066136	5.48519485048742	10.838107796601	3.95698191307393
TCGA-BF-A5EP-01	16.1664495905161	4.76212099823734	5.83617627790707	16.1650313616485	16.1866015280141	5.05906994831702	16.66740073841	6.18283712106017	11.6820192946962	2.8290758819981	10.5880179724157	10.9611765409065	13.9344641024522	6.15155447259413	14.453822253953	2.47686601054102	14.4616514496412	3.96329792254221	11.9245368311014	12.3734689254289	7.01020099141062	14.3446900317363	12.1713685866894	2.83649121062271	12.1957761958859	16.8253933865994	3.68561824325986	16.8294027299036	8.25993059707149	8.24212142009307	7.01573551177716	10.7681123587018	9.07684258089742	8.2284301198264	1.98371915470702	16.449114773663	18.1251423145068	6.90585322546035	8.10116096600578	3.1278462949566	2.33297740445588	1.12549826956095	1.84471306650208	2.22652876348013	2.12648538550936	0.502107226852332	4.21767985961793	12.6367214500022	5.13441910435182
TCGA-HR-A5NC-01	16.0447279858577	5.21921171326106	6.23945601756676	16.0389749302935	16.0653008052379	5.33862050341294	16.2328137620842	6.07223290997055	12.5247591458389	5.17723034186845	10.5613200699138	11.2075871580731	13.8626587398793	6.87901735781308	14.3976500837841	2.56891401162883	14.4333026043363	5.22451553656073	11.3077702399059	11.9512401762714	6.74042491534939	14.566771726433	12.2980680497329	2.47338371927853	12.3263779160006	16.9965388138157	4.28777479487009	16.9897678390181	10.8550440521045	10.8317788359435	5.51016582812119	10.558365902728	9.12436633391364	8.76159404793731	1.63245703838169	16.1910008925984	18.6062892633094	7.21574678116	8.6276817364424	4.24098596789565	3.5496183332598	3.36363455750673	2.15186965513026	2.98291593157609	3.08211582140723	4.05738701779234	4.73137802642406	12.8675444202353	4.63094880254075
TCGA-BF-AAP4-01	15.543754032731	4.73196590724047	5.74766015281434	15.5620960383883	15.5617664115245	4.81205869505679	15.5546323191771	6.65937678761229	11.9933418161383	5.27529784808595	10.4167558539421	11.0388264932429	11.9296076117729	5.16479519680746	14.1723799847877	2.97104948322783	14.2094883864229	6.32618407392877	11.5237073487108	11.6396460444366	8.25279348661707	13.7857923738795	12.9308302702398	3.31083391907029	12.9425184087906	16.0486737272878	2.62497061447692	16.0514522455503	10.3631743071884	10.3455171373415	10.0410235905402	11.4213370164652	9.32337310814105	8.65882285642291	2.07720502724127	16.0065240804882	17.6355200767084	6.16457836919503	7.45559183440589	2.31123973712653	2.59588323173057	2.0360185876473	0.529382526419129	3.88117667057343	3.24841400852081	1.57922969981985	5.46031514035244	10.7325331603562	4.48324523166649
TCGA-EB-A551-01	15.3407708548067	4.98240231852066	5.86980318702672	15.3463680507806	15.3602051615463	4.80537460800099	16.4304690598018	6.66396571674461	13.3220510038664	4.9660241592746	10.069553248037	10.4544708689168	12.3586538243755	5.97119241420992	13.2956554971815	1.92255566401558	13.3051870678641	5.06632871903033	11.3828833864744	12.6421508629982	8.30569143804997	15.7909624230986	13.0551377261912	4.02332862577289	13.0940167152169	16.3907308070176	4.0110110296253	16.4030188220919	9.23090805990432	9.23742344560389	6.08587809536661	10.3997343796038	9.10813894128023	8.29316079994027	0.682706063583593	14.6772516209458	17.9162770864023	5.86734610299424	7.98950890137051	3.54394676009598	4.08832750600477	2.94386328709613	3.19849016986121	6.16471323554104	6.82904384397508	3.27488583802206	5.44970377194072	12.3149436398874	5.2677413947149
TCGA-BF-A3DL-01	17.7597416751271	4.17214275331058	5.57864533748017	17.7605314901428	17.766329035957	4.636379690714	18.2972703737534	6.38571510204603	13.8496564953714	3.26716788313807	13.1126308712371	11.3524297435283	14.0389533761163	4.42894178341717	17.0709503485509	2.37859291594145	17.0766643763041	4.85805192160668	13.2637419431366	13.8740618814688	11.917334029213	13.1327429057044	12.6693004825732	1.74833949473727	12.7412252897011	15.8871250039669	1.69240792629545	15.8926549636676	5.30386915407019	5.03689639603969	6.13050065158255	11.691521799271	10.27553043703	10.7412605392652	2.96864791188542	15.9081561366928	17.9449087806841	7.53451834768329	8.86352612640744	2.27018708653402	1.04746474196764	1.28044013183446	1.10664745286492	6.37094484644609	2.0024117048157	1.35678289217666	4.04218256889756	11.0314870846292	6.15801714980439
TCGA-EB-A82B-01	15.2720288575034	4.89538154037394	5.6523275620791	15.2813848944964	15.2967528541194	5.49098694042481	15.5475580512589	5.82230548237712	12.6357243518877	5.14323052146617	11.3429334538319	11.7492116838611	12.6554369664636	6.67981245122072	14.047033061729	3.03658562716686	14.0937255384253	6.01233331611169	11.6094378738778	11.6659517719787	8.99432078922759	13.9215330608259	12.869474558612	3.34235025249708	12.877828929954	16.0067842466583	2.98264337824654	16.003842360123	5.80838757545717	5.98401075527178	9.17209526472937	10.7933940619971	9.33064851860091	8.24715117616239	1.4768195084148	15.7825906741817	17.6506991201704	6.37362731351778	6.32486593074951	3.59529999571756	2.16637056181295	2.28708999323084	0.452048525080077	2.4605560589176	2.00756753102478	1.9682702635629	5.39055134731892	11.8206077024685	5.39623766088083
TCGA-EB-A42Y-01	15.9810748302244	5.64427096147906	5.77268223164908	15.9868551983536	16.0084487220229	5.65783880633659	15.9095778719924	6.32669678349934	11.1914171713198	3.96237620841751	11.0421170526239	11.7029193741494	13.2722784760314	6.55739325760224	14.3870265419341	2.91911217977163	14.418246033877	6.0644936441785	11.9510421443393	11.8643110920607	7.31307282943109	13.4558204229885	12.8768084381207	2.28441133725816	12.9247104679633	17.0991445548549	3.39808944088312	17.1011831887683	10.7780274452663	10.8286004102521	6.18949666236621	12.6809985881216	10.2893519561488	9.72884857809002	3.76912655130969	16.996866509613	17.8632207249229	6.90892336171362	8.34758902672896	4.49633931489566	2.24081514943443	2.35959290589801	1.8841842686795	3.69556496146261	3.20178391914007	2.03502465195201	3.97390239402761	12.2271182722762	5.57516410995482
TCGA-ER-A42H-01	16.4217653604407	4.72985268599361	5.70204722303277	16.4128547925562	16.4374211227141	4.91139144761179	16.2134053276752	5.75580977601226	14.0821744000373	4.41714850981302	11.5832049464551	10.5307063957035	13.4261450091452	6.15068619206514	15.302114361558	3.29254365566017	15.3190992854119	7.07236934598832	12.7611572963014	12.4254985835733	7.71419572365679	13.9045942206401	14.4226020696513	5.68848359889441	14.4407750556281	16.7947541193492	3.18758191848427	16.8069847313989	4.41072182078107	4.66755464072123	8.62844976972542	11.6542084601739	11.6296312693623	9.42977437384625	2.35580247020808	16.8760926350754	18.449202343498	6.39145382943982	6.53571517115379	3.24604353832591	2.18719773047736	0.894096175083612	0.716410847638098	3.43761066383706	2.75479390222053	4.05807490756499	2.81191866174257	11.879397106105	4.86223154610254
TCGA-EB-A3XE-01	15.9593776960935	5.3877634071496	5.83507630827413	15.9475715807909	15.9638227607331	5.34950083097024	16.3648503567021	6.29315291660949	12.2749623557854	4.75652281626711	10.560431331462	10.8563206680852	13.1349795498783	6.41077565673849	14.4288365811547	2.93830709553716	14.4445378860366	5.08524972044955	11.9799354340858	12.2580657793448	7.83744970411473	15.5422304482357	12.889176331164	3.34089524464003	12.9221320629969	16.1715287542006	2.3769478359385	16.1699779358792	8.43974736573512	8.36408581336583	6.66081326228295	11.0639832514919	8.48627523812215	8.99156002035776	2.99567020438735	16.2287430835659	18.0350505790316	7.01669662477994	7.48262404652602	2.84372306020216	-0.241368364657547	1.62844156377279	1.26992352446886	5.24245350842742	3.9256288002785	2.20296763285703	4.24803741743346	12.275696304322	5.85607046632154
TCGA-XV-AAZV-01	15.8630977026974	5.97125360043607	10.0916276579958	15.8428177671158	15.8728471482401	5.95045609477697	16.3684789625721	7.2628218315957	13.0468953536962	6.15668223010592	10.6253329019009	11.0630297785147	12.9063143640226	6.91118510589337	13.9782673064113	2.8401206279208	14.0030535053138	5.92724737323736	12.019564878338	11.9730876420427	8.17455331500419	16.597818952166	11.3946527259172	2.66979125800795	11.4233281436434	16.103232362517	3.69435004461532	16.1159435393231	4.93403821433798	4.92730066609296	5.48201047081782	11.6007756475317	8.98245717275505	8.66543265982144	2.43572882848718	15.9346524566407	17.8733657849823	7.38022375735158	6.98850052531646	3.56936224826691	2.27039979685109	3.55716885297362	2.30091606568168	3.74913207252682	3.80315057888653	3.1222054173311	3.96207599240953	12.0163873553772	5.49397812776753
TCGA-D3-A5GT-01	15.8524752389913	3.82501247912414	5.60685918384959	15.8491090675887	15.8538328837853	3.54314176139324	14.5986182914128	5.59644847481437	11.9813793070679	3.45652418709035	11.4586810996049	11.3173664824981	14.1604785654925	6.6475413218	15.0950768887823	3.13358978202782	15.1430544412329	5.21135105337083	12.3746871035716	11.9739036081325	6.74670973669646	13.2106456230311	12.6169563620633	3.26555899210102	12.6321921838887	17.0247322130898	3.70660056482356	17.0344417596111	4.2254028712655	4.62655855562253	5.54637899455634	11.4873885122196	10.578358916873	9.15520692722879	3.41066810246285	17.1398063296853	18.1855349463681	6.38876653502779	7.75399195945662	3.43675637048049	1.12575842069011	0.848556515741164	0.709402871790253	3.81042882611825	2.79314109678672	4.58696097699345	3.46963228241261	12.8665509513588	5.08775206155189
TCGA-EB-A5FP-01	16.176837990656	4.29219454480651	5.60056194116916	16.1649162240997	16.1738307096401	4.63191788240217	16.2873272262958	5.43410314207072	12.8108164322328	4.55052868285354	11.177599831487	10.71642783184	13.1846100912603	5.21097678497156	15.0442650196519	2.01416835155047	15.0741485779596	5.8313669419218	11.9560757681833	12.4974958304329	7.32701602472332	12.5887480484343	12.8112849260906	3.37322354803318	12.814059932631	17.199021603614	4.10790229868559	17.1967763741657	9.64695319736182	9.74965431258561	5.4318322619659	11.2931145459331	10.2869108152768	8.98442419905011	2.2733964421667	15.8307330462958	17.5266460624864	6.36552354675948	8.62377640520575	3.40806910020111	2.36095354016568	0.420428784942141	1.87063741215843	2.24350527284273	1.78048023744838	2.67942569167348	4.41264884431178	11.9111238486676	4.83404233744647
TCGA-YG-AA3N-01	15.6530232346271	3.47186635337035	5.55526763870546	15.6552393398564	15.6639049606662	3.82894329010287	15.1709634296913	6.09219436768847	12.4193472858524	3.94094276182406	11.1028722120802	11.2390608319187	12.359142881195	4.72609695234923	14.4320785851449	2.58907257931732	14.4529346635851	6.23557993464629	12.316266851718	12.0130627300669	7.71538689825323	12.9109548224421	13.3181230790152	3.31131995692755	13.333254188799	15.9179059954998	3.11191707470734	15.927035807046	10.6494548144994	10.6862254232548	7.2500120056346	11.6548386300533	10.0355599443855	8.91787692035827	2.66807358697514	15.0406524065219	14.7408177581497	4.94437278295322	7.78457636321187	4.10239354594978	1.62693427752954	2.08293042249922	2.26483221573442	2.73784552741934	2.22533939532851	1.60183390203219	5.95256791169011	11.3233469554575	3.49290261081156
TCGA-BF-AAP8-01	16.2230696484035	5.15119669737595	5.9492584710365	16.2294455032504	16.2330382460616	5.29770417468102	16.4502310461954	6.78791962911985	12.4439680053848	4.69598885746583	11.3659133545394	11.5922202013178	13.74770058954	6.62876415799328	14.3671432743213	3.28161686116215	14.3916736268888	6.02134064914466	11.3049538603041	11.6256073085664	7.35687072829751	15.2608247336694	13.3255724670536	4.03749170049761	13.3460230860601	15.5527711133688	2.85833057820272	15.5483056088761	4.62860351271303	4.77269423632881	6.1220717481946	10.672318567107	8.85303556103407	8.7609637453857	2.81843107147226	16.352669803471	17.7497754783093	6.813549633412	7.01563173429497	2.81775858732834	1.96388885557515	2.80077808725061	0.700690626473236	5.59071799960417	4.65632253599734	3.10484498942702	4.1381895251945	12.868421330916	5.39967309540166
TCGA-EB-A44N-01	16.1479770609682	5.41045817103661	6.1702048948812	16.147597948656	16.1606251513829	5.56138853016731	16.7588817411642	6.76475169204767	13.5691049882957	6.40105030496259	10.9804760280851	11.3553023486227	13.2705953839664	6.71538951165596	14.3045859966017	2.73656953374651	14.3239226440413	5.73752687572712	11.9194397976931	12.6146602753694	7.93169828011544	14.0616881047702	11.708322413962	1.85224441151403	11.7195020239116	16.3709628376193	3.00920287186835	16.375681562406	8.00345114769461	8.06322365266859	6.68486989184975	10.9378731177354	8.57001481163651	8.30992716600687	1.90380460452664	16.1482712640137	18.0333944607772	6.45368819843648	7.61959434381907	3.96785277977415	2.01062954603985	2.12888701347464	2.77508473894753	4.05906837362588	3.89723300092509	2.16694962409036	4.98151990884217	12.1560756218475	4.63863130092232
TCGA-EB-A3XD-01	17.027152738661	5.24319432494616	6.04994689707431	17.0241412435314	17.0262955472572	4.81647213900702	17.8487524079408	7.2380310939662	14.9238751829523	6.53020154893328	10.2818708176865	10.8122600786857	13.2020200353696	5.98045891927338	14.8474341711683	2.96939311144609	14.8594898145481	6.39274573849577	11.8461150623418	12.0382745418414	8.7357755060608	16.0073897555648	14.0469065755059	3.70016196589889	14.0439149997321	16.0208286666776	2.63529154367937	16.0242717162469	8.5014744727356	8.50491816843045	5.47802529054507	11.2683714932694	8.87284316287955	9.26471042063926	2.64872263143902	16.4727029026424	17.9633540948451	6.71673996499579	7.18353867480185	3.38256262629709	0.151416132020088	2.21329016561068	1.48463227712626	9.46530500235251	7.88167837209681	1.19547260620566	5.85369483492842	12.0619043143274	5.16471207245641
TCGA-EB-A3XF-01	15.4111008628332	4.54352540731729	7.01342638805783	15.3945903776481	15.4324622227272	4.82285863561934	16.0622024244788	6.2093140008669	12.7077723388933	5.512812756455	10.9505413708029	11.4815578497677	13.2768819140126	7.23881648533151	13.4538401223796	2.15368569469105	13.4706089168291	6.50665089555102	11.2772749003844	12.3024774331964	8.78708682984971	15.2591284559858	12.9803696641353	3.50087075917778	12.9911175636241	15.9060328608364	3.30084973747999	15.9099758406154	9.51997507022711	9.51461309078108	7.19838472949211	11.5839007407969	9.34144004237105	8.71422946003148	3.02627679518285	15.9572976922619	18.2530894951011	7.5160239044659	8.19011910723339	4.8730646147891	2.66420718415103	3.47205803471119	3.17332707678769	2.75011717784194	1.43980377430932	2.6683754792867	4.04247134365616	12.2448492603449	6.07622369636926
TCGA-EB-A4XL-01	16.2097066554021	4.25344630332092	6.07423138971726	16.2000168170409	16.216873447375	4.51617143195655	16.3153929359173	5.92617046250605	11.8565854078085	2.72812882108415	10.6061194051404	11.0311761799185	13.9328868084332	6.72715780844636	14.6011781541048	2.11984929293059	14.6613519811615	5.18129629111484	11.9222366730265	12.6478945689636	7.09513999401339	15.1063542722886	13.3618853201023	4.18647346644186	13.399349268568	16.1508682919174	3.0750667972531	16.1429358198375	7.11541014330864	7.19785004267741	6.86567633640875	10.4933230412907	9.12394562888128	7.82029756948713	1.85466149135132	15.3106795789253	19.1987950261817	6.97184618674233	7.77995167075243	3.1367030434377	1.31489268381852	1.01300098351253	1.35817393717213	4.387560120978	4.37026414778152	3.88052514636081	4.80694572428463	13.6045532316384	5.29408094741591
TCGA-D9-A4Z3-01	15.1644599079836	5.09855453459743	5.86335314112504	15.1848166736928	15.1933588021356	4.70797456122855	14.403233612853	5.92947858090201	12.0430207603317	4.87260071687296	9.22446752519345	10.275762549536	14.0722143291239	7.88626518982729	12.8334573801336	1.72802580352231	12.834199181471	5.87237679797868	11.1096407910668	11.2961242914188	6.20190342993473	13.4001217890917	13.2117960281881	5.17106221251709	13.2104000098086	16.8244511184226	2.44832320196081	16.8277324520173	10.5530572628205	10.6094682682049	6.97239926174218	11.7543277197469	10.2014168725115	8.49494552334079	2.24132165293935	16.1900705933032	18.8418929190766	6.40674403443288	7.34874942228179	5.63877344200397	0.571742379363225	2.88336194289703	4.08297877610772	3.91091583258332	4.00272726274828	2.24439296612646	3.76912313206222	13.5378516608982	4.45045809058062
TCGA-BF-A1PU-01	17.1257349456821	3.98970963934949	6.05294112324704	17.1232425992373	17.1324075256049	4.46927105045619	17.7818222778277	7.01428983049266	13.0156594625186	4.87676303391857	10.9980821984464	10.7486053539943	14.6519142691721	5.79839686362204	15.3584725971051	2.24315304914516	15.3684423796219	6.63154562226924	12.1761173412781	12.3580255357857	8.01207688838431	15.7021375210233	13.1502891643459	2.88838560572885	13.1614889219403	16.6910147293254	4.27894566205029	16.6962613891151	4.92002367329635	4.59345397706627	7.85284465387971	11.7250902536635	8.87561385715348	9.30785105722934	2.57132651910598	15.8702415789531	18.5972234323887	7.39838173820536	8.23033302809984	3.69132878753658	2.6001372319414	2.38675995998242	2.74808293823712	5.53821414833583	4.34583490250631	2.2375194452771	4.61383347418823	13.2707767827147	5.29044628529649
TCGA-EB-A3XC-01	15.8149798157679	4.89581572901746	5.70722386134626	15.8140004054485	15.825580268992	5.00820995328896	17.2829478710441	7.38401752277269	12.6425451774106	5.67025509257664	11.8100966258314	11.6075393810429	12.1167855911019	5.34222105782622	13.5320336266642	4.00722078626055	13.5544526894307	6.83730331533461	11.1012200744056	11.8334606982312	9.03562542385591	13.2246022411989	12.6831508187225	3.06855927227728	12.7263137388071	15.5668992014144	3.46698242922547	15.5737326315067	10.8478103011095	10.8627501760135	5.06314659354377	12.985004641127	9.74021828094103	8.99980547360199	2.75822046748808	15.3029045373049	17.2781050053148	6.4400634724012	9.15199323398194	5.54593013459922	2.04728648249496	3.12900821056509	3.27535360309093	4.27461392644437	3.49237147133893	1.93961987636385	5.25094048075011	11.4109119190635	5.02001423793152
TCGA-EB-A3Y6-01	15.4061355294579	4.45797940368227	5.70904809606302	15.4007859199296	15.4026002510195	4.74880845948199	15.9100768405223	6.44614849029008	12.7120727584429	5.75289424063475	10.471479139961	10.8737499970685	12.7689524871723	5.97712576558338	13.6525870580702	2.52493765293861	13.6816138418506	6.73218831583829	11.2500665207648	11.4923466867607	8.10295492112835	13.7696580132214	13.1672120003945	2.81554011239964	13.1505719859118	15.9103616237447	3.44606333032855	15.9151843831903	9.31884600113355	9.2809956811601	6.22933475964184	11.1246032427595	9.27910294185318	8.9568441688574	3.44788467651397	15.9695591120168	17.1120014296069	6.1659803462237	8.4811061943583	3.43644180165209	1.89244176821356	2.61329982549627	2.27004646446695	5.79494396439096	4.78228161629902	2.22615573860741	4.15943801775356	11.540013148328	5.37996951639746
TCGA-EB-A4OZ-01	16.3097556326258	4.57996132042543	5.56203583480356	16.3060486192623	16.3099155868573	4.68570954886796	16.609064891528	5.93101629278976	12.7222378632209	3.32028010912881	10.5768508626412	10.0597031347405	12.9930484519249	5.41182801244621	14.9850980001564	2.24692862831642	15.0140651885353	4.33134807027241	12.076128334155	12.4408028086412	7.37436828308191	13.1749062627709	13.1699070101807	3.33603732179434	13.2241966753221	17.4491563140376	2.62671576048663	17.4535670479246	8.98334890316225	9.03569069690314	8.73301447858511	10.989443141928	10.0564735328876	8.74946695520335	2.23814150985084	16.0236903939808	17.9627598291413	6.77006634953018	7.56396262221965	3.58217625029924	2.97773049090046	2.61657529915122	1.83530113102139	3.5459174983209	3.53201376733676	2.80271803352151	5.08948721755609	11.9212128454731	5.1247210367256
TCGA-BF-AAOU-01	16.206475795022	5.44132245719301	6.18364260219486	16.2055915278623	16.2186000486565	5.384942247142	16.2633987043827	6.8040940493077	12.1093882720594	5.02733332797983	10.8427339259097	10.7907458594703	13.6448108836748	5.49247126395688	14.7332598420746	3.58264086068658	14.7421418130584	6.56939433607014	12.0588182292023	11.646800164775	7.79308643717254	14.6421355011131	12.2756331851655	2.88146719081478	12.306234484674	16.0888107077508	3.89832048461593	16.0897178449612	4.51402538687649	4.50606740161092	8.91558674822869	11.0136163177747	9.75436058590236	9.09358747245112	2.68555478696648	15.7648083693788	17.4515658837488	6.60317197129422	8.13314674468022	2.28646323829701	1.31209124121175	2.89675956873004	1.36015845296616	2.52062810784702	1.45918907936752	2.91813085692431	5.282118428776	12.4735445885378	5.29284639273229
TCGA-BF-A3DN-01	16.7683119496581	5.44652754598561	6.23885677820273	16.7670697064508	16.7867508336945	5.63594758434546	17.5437512517542	7.59523556705979	11.9411904068428	4.0769553589524	10.7505523658663	11.4423989559983	14.4477808504776	7.41873392334581	14.785857638055	2.52222554114504	14.8072100308915	5.50985083262453	12.06343194075	11.6450884212243	8.20682074299375	16.1047507928472	12.4920199295142	2.72190456366946	12.4868102320581	16.195580509223	1.17214575601423	16.1995299516968	10.38930346162	10.3439703151256	7.46745692321497	11.7813905003602	8.9762576318876	9.7854241778176	3.39105993913347	16.733414724853	18.8651540304028	8.18995857516335	8.08710422572558	4.13461313630824	0.504001007052119	1.57807897974441	0.573532661025512	7.59309236295366	4.74515556005634	0.836376699247197	4.63242006849644	12.6322134920118	6.50445206380687
TCGA-EB-A41B-01	15.8714168779271	4.94412817356148	5.72638356692502	15.8793513241387	15.8773609927974	3.92225933605918	15.6389489512008	6.33717380822527	13.5389843641238	6.06252593913941	11.1392957525735	11.7026114603464	12.7496769290741	6.61392550522587	14.1396125441799	2.08778556286766	14.1567197085582	6.78196985433449	11.8292773617185	11.5147557920962	7.50042639176032	13.7738012931349	13.8835148142882	4.30938774186031	13.8865055637965	16.4792835673511	2.73583049818025	16.4815657079519	10.2631212506339	10.2665276082274	6.89899830625136	10.9749998437663	9.13317253200273	8.94656230303674	3.50860803060149	16.0240638127164	18.194057364397	6.79503162094768	7.72395049784464	4.53808209737533	1.02492925351321	2.04199891537986	3.11480890794762	5.18764921784221	4.93891075776044	2.35126970153916	4.4353567689997	12.5186381801476	5.10420116515626
TCGA-BF-A3DM-01	16.754791577617	5.8947278293039	7.89930067853254	16.7461606524654	16.7742972571006	6.00322374492878	17.1132486866317	7.12291024969357	13.6286696728635	5.23204729569051	10.7692647996092	11.1304214926475	14.9371089698963	7.53204968197294	14.6058480518154	2.11726434433138	14.5953298224642	6.01685538373052	12.1259435879462	11.9245527590902	7.57452692785751	16.3778678051177	12.7185362988778	2.94826558600453	12.6982617102784	16.7879445904733	2.31963205063091	16.7977163006349	11.283721664452	11.2707100203972	5.9852774091786	12.7936226684553	9.74663139582949	10.2000568996626	3.50000065815054	16.1188164085154	17.7141169010434	7.50619587401988	9.89094679205926	4.87712223015735	3.08840483148273	3.86328421454614	4.01056899617108	4.43499287871592	2.11978110074567	2.11103075906595	5.10872668941684	11.7261497393664	6.80560185996224
TCGA-BF-AAP2-01	15.3849049456258	4.4869675786762	6.22865458633434	15.3703447321334	15.3919025428317	4.66458564211182	15.266751645659	6.09635616948552	13.8898185742736	6.29079352611833	10.918934443858	12.37302138024	11.5748982996859	6.70673177154712	13.9200236949434	4.01910100515508	13.9124586300144	6.34371444765773	11.975389140135	10.9982208715003	7.66625438038041	14.4515522231192	13.1551768110145	1.22470330415832	13.1770563480309	17.1112124911734	2.33979851635893	17.1176263447905	8.96435417676747	8.89321797829888	5.76176284556784	11.7636543079427	8.8684446585947	9.83328780442775	3.98856957152034	17.3559377215058	18.208456482826	7.98940347182912	8.51367734462569	4.30674080060504	1.39051807909542	2.99423351289502	2.37479043520322	4.68664483717805	3.87702201009118	4.53196603437958	5.58671272465928	11.7908947254365	5.812296383484
TCGA-EB-A431-01	15.6771842204564	3.95756057832367	5.57056387617734	15.668984575003	15.674986570299	4.19707218048733	15.4921516238979	6.32406578414894	12.6357786794993	4.67506898373463	11.3497715900326	11.8690884850663	12.2159515061147	4.74170914105253	13.5240417791103	3.26051802271145	13.567958863182	6.38896311814482	12.2658377295631	12.3426639679993	9.14360767855957	12.0563895340363	12.5551566731877	3.23844395374392	12.5673186229296	15.880900195466	3.64119881796683	15.8763838748871	8.38977713376726	8.14775278748967	8.98192455193509	10.7489362904727	9.18621021273061	8.33238353906599	1.51837858884555	14.1365203859699	16.8801990945699	5.36925641161863	7.9798836658389	4.40529427380522	2.21841891643381	2.33777447847546	3.45275314809934	3.1180077268099	2.04412994247041	2.65220915455516	5.27970305807551	11.5373168999635	4.4166720396106
TCGA-D9-A4Z2-01	15.9855454924054	4.40988820158941	7.40625481404191	15.9796585713029	15.9964063300503	4.8064958582741	16.6002351437533	6.48388548718775	12.2141769754828	4.7548945966433	10.4509687049629	11.222746620099	13.5380114422956	7.03365370747382	14.1437735290962	2.57614304627127	14.1777599866853	6.50685720873232	11.682545854161	11.8963134755249	7.18588923048006	16.1831830250353	14.0297539435443	3.44825108407775	14.0224243742167	16.0124103550095	2.35358865710769	16.010724738135	11.3986586172131	11.3287465169309	7.83167098392072	11.5092682866219	10.0311689986857	8.55597285733519	2.98860667416248	16.16786778392	18.6032692022992	7.53170975667207	7.93949774649312	3.96856159465444	2.01135228296216	1.86110546285306	1.76201770012676	4.65323896374586	4.34739599051375	1.90687962969531	4.35300569640178	12.6606326071404	5.01772560492074
TCGA-FW-A5DX-01	15.6256314182713	3.71559316230946	5.8705373458755	15.6253847580868	15.6241935680399	4.48745931107261	15.8447647364064	5.58504900150987	13.110722627583	4.31127154875478	10.868314629571	11.128851428387	12.344243529185	5.12382215004409	14.2669353496095	2.26205749557051	14.2955740141414	5.58904075932977	11.4843189800219	11.8821373346612	6.17426805796454	15.183034295933	12.873877255188	2.77754437649892	12.9085371446951	17.6025649849852	3.95233434632305	17.6068655615601	10.4621121320134	10.4427739750824	5.17025959781869	11.563967519379	9.94851884592478	9.16712816749213	0.372364173708052	14.8187222702622	17.7575597308141	6.67871966342309	8.62194227851312	4.4878210386988	2.3042163235899	1.73961175805606	2.99455883453848	1.67671717352636	1.966597377232	2.85689246830224	4.27535865857717	11.9281827667834	3.78604530168934
TCGA-GN-A8LN-01	16.500403278093	5.00621178973848	8.81203813864396	16.4973688507367	16.4989116610356	5.22507096268278	16.0168103436361	6.45329695302244	13.4398848672958	6.44037939290998	10.5844796404051	10.7376174441415	14.1839316092661	6.78444494401507	15.4610488715353	3.07815469844894	15.4804693655044	6.37825895376054	12.4832093562948	12.0220278274116	7.41721934528804	16.7309955813625	13.1285823839037	3.79727316645707	13.1642790464666	16.4561810633352	3.5239234088433	16.455310654368	10.9039027358543	10.904924320834	6.62516344264692	11.6371569371301	10.1966334295032	8.94297063573219	2.269281540069	16.3212817305558	17.7067228850412	6.2957015750495	7.5089137303481	4.03301400119857	1.70989378184646	2.34890419535817	2.2735007548417	3.71298950427734	2.52029910442562	2.2716219335178	4.22200362666852	12.6028541811795	5.69162559765446
TCGA-BF-A9VF-01	16.0252477384043	3.60727300653228	5.51445382580436	16.0161125145821	16.0273853030578	3.41130566591078	15.7379828796193	5.12270749671319	13.1320282708914	4.19943126589594	10.9743440119209	10.5146585410804	13.6914366929725	4.55911408972073	15.3690430562702	1.53639691690798	15.3971856322526	5.67654380158924	12.2487812407766	12.3496909445376	8.61120404474642	12.609889480902	12.1935699860554	2.71521677846878	12.2318746089896	16.11465117339	2.96893935180255	16.1235107648731	5.99361278622873	5.66001501247094	3.80087489883497	12.6104114839444	10.3539663690535	8.93676839949743	1.53877917244231	15.7102632344901	17.1195802331392	6.29440394235315	7.90415516513661	4.68151442561691	1.96977323605574	2.65834590861647	2.22591481446671	4.08283525261934	3.91549509817181	3.58447972336081	3.7481660696159	11.870358866211	4.72764933823386
TCGA-EB-A4OY-01	16.1197209787531	5.25403319210298	5.52597336356943	16.134230539471	16.1430522501321	4.3046585012735	15.937050571413	5.99413821281215	12.9790234254085	3.90178955825068	11.1473495939956	11.913251443999	13.1916234998218	6.2193196730534	15.2824698971829	2.85560863424426	15.288166855486	3.43315487492278	11.6785797619627	12.1063038544804	6.70308344480598	12.9167168382959	12.5648947981177	1.66772025894857	12.6640347024689	18.4609455281079	1.61121330143919	18.4622874225863	9.92065276585659	9.9490054357609	7.48453206139902	11.6573994711351	9.77997072131129	8.88522861800712	2.24493008535521	16.433276669072	19.59364677034	7.23066535573141	8.16634393944856	2.91210031178597	2.03446277363358	2.20140715236246	1.01642755674253	3.57633381703408	1.92480516451115	1.27727940320578	6.33882448696951	12.0917954573465	5.46652312311067
TCGA-BF-A5ES-01	16.3865829497627	5.36265719174857	5.69456308404365	16.3842989372684	16.3840200781584	5.22719701790176	16.2480462883138	6.33896701754838	12.6745716687243	5.55221746821746	11.404477315127	11.6967321581034	13.3484935137632	6.77237021063244	14.9036926546582	3.08583793393318	14.938311247425	5.3161508450152	12.0839282951122	12.7252930188474	7.4105674308277	13.2454875217751	11.6115729692069	1.82020027910736	11.6176389664816	17.0076044456079	4.33976089905582	17.0115150918229	5.98621484230619	6.06515276994751	4.88057222785905	10.9764471061548	8.41068714621544	8.36929666873461	2.36492936532792	16.3975740170667	18.8362786663853	6.9731605857193	7.30115983731061	2.63276868982035	1.82266006431511	2.61918801450174	1.3254818386668	3.51316713354274	3.49268756482102	4.24674526184051	4.33112221982032	12.8030560553167	5.60986923833183
TCGA-GF-A769-01	15.9035817347873	4.34638285314341	6.15866929888402	15.9053160390942	15.927153790116	4.55248339497706	16.2265020908547	6.20446812523881	11.4681393590716	3.01698601099492	11.3001674862429	10.3904568995681	13.1563036779423	5.06245802810025	14.2094295185473	1.66740246427802	14.212530757901	5.63578394042796	12.10303785593	12.4589272053915	8.21110851274643	16.0787000701379	11.4180476953652	1.96168260971277	11.4438592014273	17.4028677240166	3.94727257255364	17.4033176877607	10.3114406475918	10.2009622156735	7.07525171232269	11.4091467391219	10.2068539101369	9.42316181342512	3.83362379618857	16.8447631419503	18.0183599582158	7.90078272631302	8.46974399578319	4.26835708983314	2.39939769092635	0.77219010603498	3.65416582747946	2.07921039617848	1.53548773720574	2.54586814657584	4.5138716364476	11.8356028523446	5.20161697237069
TCGA-EB-A5UM-01	15.622033429686	4.74625400843955	5.80850990408356	15.6036423885915	15.618605561677	4.32079325618722	15.4502663944691	6.1880064922811	11.7989124072022	3.55270970635578	10.4003478545596	10.6310278340019	12.5988002067531	5.50924422031758	14.4178873299449	3.1006610831288	14.4513774258733	5.26776959239725	11.9530562008816	11.8029519567294	7.4256546432446	14.3355350542995	12.6758662582435	3.24388526314883	12.7105261757389	16.6984996312255	3.69969695605216	16.7006708846603	4.74247424005048	4.42737098348327	6.60879461628978	10.8493264208117	9.44274107184942	8.08261900906729	1.87825136392737	17.3887047984519	20.2644176413143	7.51669782297725	7.51891833272725	2.52121220045789	0.318968348853073	2.47332834443864	0.390768633964889	4.17967459153282	2.84984486978861	2.23031913540154	4.88634377562708	12.20073307928	4.76766837128518
TCGA-GN-A4U5-01	15.7201569645983	4.85554879180995	5.89837962419343	15.7175465282779	15.7273337926886	5.08671087814927	16.2036692170409	7.0675466124968	12.3759382100449	4.80978634785502	10.654677080085	10.3563495292063	13.0312370908733	5.83178100617193	14.2728846960841	3.35604935288447	14.2752132092385	6.51219624359494	11.667645780608	12.0405502637069	7.84240738576049	14.5264983657375	13.4802860379885	3.54775630794231	13.5105284815048	16.7882997882168	3.53100843462936	16.788475677517	10.6981921359577	10.6891817523415	8.89661812789853	11.0493816976889	9.95711103553524	8.82224755637258	1.46070532796279	16.0603769756184	18.0231305345726	6.65764879752853	7.5049707550652	3.38690914381637	2.87020018309254	3.24218090410584	2.13350905666545	3.72223991919373	3.02997642800159	1.02710446007165	4.81811616722803	12.1135731054491	4.98009440267398
TCGA-ER-A2NB-01	16.4042328241199	5.26202691881512	5.55428593839499	16.4006007898062	16.4262225468303	5.1296315872739	17.0952213813739	6.61586807990138	13.6949563011283	4.51449183478738	10.7496698376552	11.7294967273417	13.4783483928881	5.79442452268605	15.2503090333574	2.57044506559513	15.2517275004772	4.47388328129266	12.0695425183884	12.6917300699725	9.15378146347341	13.4905504049579	12.4125045134473	2.28428818931	12.4775364326542	17.3672332117442	1.43613982922301	17.3649751295425	9.93594073034061	9.88034069332213	4.94070017708159	11.6799924457022	9.06827654721178	8.47009204648244	2.94760093745916	16.4053457911573	18.0424601808789	7.0403937035297	8.79711446635219	4.07354055303727	3.14672943598973	1.02360855729652	0.843977844311451	4.74686443650097	2.47648670135647	1.10371024330219	6.19269850955767	12.4627750564685	6.28320415210216
TCGA-BF-AAP1-01	15.7470663455075	4.78066185430948	6.02240541895884	15.7470209853893	15.7584583302657	5.03471173219886	15.3126726927869	5.88477458372007	11.1704112141288	3.86811957071735	10.7035765702874	10.9039764693725	12.5202926693527	5.42573928180482	14.0256597621959	2.18469163890487	14.0539668801564	5.9308589013778	11.9867238153416	11.0599982914748	6.12541490563672	14.7535819107077	11.463114973923	2.20243079908994	11.5412600609351	16.4668481837491	4.21418055711938	16.4727103064656	10.3102080847536	10.3468393995347	9.62928684950247	12.2672267014471	10.6455417696112	8.75917998687756	3.90776300051869	16.7653996897711	18.0131788350424	7.43842368481699	7.73151921368804	3.9360789749887	2.02981725845328	1.92761209897705	1.83446352651903	5.5640062407407	4.90689767314796	2.99086248455091	5.10679183965942	11.5711132653848	4.81610817114286
TCGA-EB-A44O-01	15.5782889171779	5.2538217660678	5.68513397519164	15.5825231796477	15.59192669157	5.47531926291859	17.1616917100384	7.12030308188043	12.7025336280834	5.88984490597212	10.5945253441393	11.1593976492792	12.3406952865676	5.6120317189133	13.8467665881832	3.25881286099736	13.8662225581843	7.81217794015668	11.6877995225118	12.2112964905227	9.04914647019729	13.1382597666063	12.3736628290968	2.4007155048084	12.3689879357645	16.4101660204435	4.45162252438888	16.4025918002526	5.81897382675701	6.02993162262937	6.8321788739192	11.0531375574196	9.0174170280534	8.86580734045841	0.841558424374203	15.8710014480453	18.2993269558444	6.41081352098826	7.53415627905191	3.79633609072382	1.41417080955467	2.11497873721257	2.01075878162309	3.96223598297729	1.52367765284462	1.64803506626515	5.48443815761783	12.2048859158154	5.12530078306489
TCGA-D9-A3Z4-01	16.2040548322316	5.03916427360528	5.85620563222142	16.1987605212286	16.2172984531117	4.8883674597614	16.8749748803082	6.92353544733955	11.9636538368962	4.70530191203796	10.4079003525339	11.0326418026697	13.4655103232857	6.24607022832302	13.6848172785505	3.29170649996402	13.7023052465754	6.23168918664358	11.2543419443748	11.4193130453441	8.36813476675675	14.7094055956517	13.9406857152322	4.16493740904725	13.943554291397	15.9096150087336	3.22083475278036	15.9244723884881	10.4623148564851	10.4213099068151	6.43854148712235	12.2106974756443	9.31663567367203	9.2553447177587	3.18109501570756	16.357649061491	18.3744649291004	7.57454055771857	8.16734667760419	4.43002691726126	3.36068611719523	3.6332780194297	2.50750107337959	4.28051132115992	3.58538755085937	2.87211663107146	5.51513387769061	12.6440150449967	6.38656738400458
TCGA-ER-A19K-01	15.6764629361244	5.7732960970042	5.70290590717842	15.6784591481648	15.6919065858659	5.6987498953011	16.1563094757854	6.87427866507917	12.077596483725	5.33891072734961	10.4354402265843	11.2489021326506	12.7197858857463	5.57537044120902	14.1041924809914	3.49513826751511	14.1327506068115	6.52011970753448	11.6888569149709	12.3075879948515	9.47267643487483	13.1896742669706	12.4000829411624	2.98248833363957	12.4326753491838	16.1135178480016	4.26841363093812	16.1271050802963	4.30638172172615	4.18439417388896	5.31712646747693	11.9752256702267	9.41133605056129	8.96860733070662	1.56529687493324	14.2127987862238	16.8990100499254	5.78708656733358	8.35052316823494	3.54217129175232	1.36629461960979	2.15883704213969	1.88954580999231	4.23835951560235	2.81014278267283	2.91014073176126	4.51598167871904	11.6837010062601	5.18694147599862
TCGA-EB-A6QZ-01	16.5133410366064	5.09905264151304	5.96848154205247	16.5116229202386	16.5254434440058	4.93864637883205	16.5142129135579	6.39319345294474	13.6431251691167	5.92386571158526	10.6285477637181	10.9525240157875	13.5271459009428	6.1319392960638	15.1578663827439	2.90497879739544	15.1939902006813	4.81765470471118	11.9593248214331	12.1563055756108	6.38997950745616	14.64378647413	11.9090014217817	2.11822697496416	11.9579354631492	16.7383370152785	3.60625674846894	16.7387135280082	10.9187173413208	10.8937972232275	9.56020277759122	11.0762259006782	10.0680993089449	8.7764807716906	2.88773183073059	15.5570106194696	16.9801086187874	7.16228698880528	8.30000838362579	3.6722743086563	1.08740105842215	1.57759972970437	2.31019807649885	2.27530294019545	2.09425168306697	1.88048942865501	5.5180553534249	12.1528340753348	5.27683350233896
TCGA-EB-A42Z-01	15.6815829180264	5.44354483228841	7.27373434463304	15.6806573570605	15.6982403205445	5.24229252123614	16.1232154029882	6.41045412607078	11.8142895711524	4.80703947365832	10.6383825673506	11.3189703302635	12.7589756896327	6.33697136484736	13.7702993620716	2.51468676254737	13.8019221051689	5.1188876120779	11.4357098093676	11.565919409285	6.77942648168854	15.6588816823937	12.4967959614822	3.04281080292644	12.4949035507637	16.6430836434712	3.0197428709411	16.6335967352008	10.8881705461564	10.8857086727103	5.16330888360878	11.2794096192712	9.31929069454829	8.66587478278361	2.64039628925349	15.9491995157097	17.9180197354609	6.71493832526338	8.71758051762917	3.62597250391854	2.21299853847847	2.8595934172775	1.21228413656713	3.85261486483864	2.37085761758267	1.39065440688962	4.67358227752657	11.9727513142581	4.70913376608224
TCGA-EB-A6QY-01	15.2295369177068	5.47270588117235	5.73363523335634	15.2276011693204	15.2343397577205	5.36474675437609	15.2537913305526	7.33081924029543	12.1833709169791	5.77664446587314	10.4086470046421	11.4228673059901	12.676977311254	6.40876514938123	13.7741448473716	3.76011850425174	13.7868421137238	6.02145014172846	11.5297479561796	11.839270856834	8.82578887435357	13.1941876021927	11.2289411156409	1.57552616337082	11.2348963095988	16.0324973956591	4.04555991134345	16.0286001028824	9.15328564667228	9.060578146359	9.30365820745519	11.6447762761952	10.073169511346	8.34844645424109	2.05598990706395	14.2498490444003	16.2544644150325	6.06680259725777	8.50164058748997	3.56543805507162	1.51619428339031	2.51624262525016	1.05520690747436	5.21633029777906	4.38750112989928	0.548847573116043	5.79938120613797	11.5983333748529	5.18003104808676
TCGA-BF-A5EQ-01	15.4352446980173	4.28685441487488	5.69700688693001	15.4292843889877	15.4437344348461	4.65838332239272	15.0091424567413	5.49959904356577	11.2405380128155	3.31676641469053	10.6868129416996	11.2363385960583	13.124375120339	6.57144874722374	14.3901401392168	2.49885228122353	14.445403798263	5.09540390583343	12.0693470020201	12.3294753045404	6.61496162665305	13.8376333860849	13.2483222115007	4.16301377219761	13.2973001266299	16.9639568370663	4.00978012201406	16.970334386056	4.63655088191098	5.08742606346793	7.07612103520284	10.896018158645	9.81020465197203	8.88212112701737	1.83479803702229	15.2497694982714	17.0740989320087	5.29615335558055	7.04760568110795	3.89351889819296	2.67810010944932	3.00928903085856	2.54811449939757	3.51272748705622	3.46977824334494	2.64733676482316	3.86857493617779	13.0108950930236	4.37292757846835
TCGA-ER-A196-01	16.292013713578	5.36615226166892	5.77342323052691	16.2887906788783	16.2942574478523	5.51145321775458	16.9289501538993	7.36680677431026	12.2717025483429	5.16835741404607	10.7222356408966	10.699342644585	13.2829443906335	5.84320637717815	14.3463775951377	3.46643550781879	14.3845227114248	6.2218670856548	11.6876903219404	11.8182178490534	8.2667977593023	13.2334145697148	13.0504288117524	3.46902870404704	13.0821130689911	16.3965591698205	3.74921040549981	16.4069469102711	4.17328513624323	4.53527659883748	6.59668798327628	11.7643192307107	9.30780354125482	8.8971849713303	1.19120237758023	14.4513710053906	16.3870919680797	5.23404017170405	7.3462745132693	3.5898554585214	0.495153563721959	1.44180061243344	1.33468206378425	5.03162127377286	4.06660345398972	4.21211545775145	3.96918055102195	12.3849821749794	5.23680670680412
TCGA-ER-A19T-01	16.2851226293982	4.3727252442424	5.54309796316129	16.2826428337127	16.2865475794194	4.64217374360043	15.7081288804395	6.37490598763325	12.7289071718188	5.50349703060245	10.2509640740404	10.7791744296446	14.3878428921468	6.83275009913786	15.0153297388464	3.41435766198137	15.0670585633692	6.67579293501492	11.9600803758324	11.9033582495339	7.69509715852548	12.4530182622562	13.1035160133375	3.77804567633393	13.1292923982818	15.8221691448483	2.73774453114292	15.8233651710751	6.11334674946067	5.76723642509493	5.24525856078743	12.1196529456097	9.82562935025445	8.08833634771254	1.99751379861532	15.9300676165527	18.2199328465613	7.17360997826987	7.21168902590216	2.95199430625957	-0.159827727416455	0.10434083209653	0.601891233798328	1.55900045697605	0.998515197904687	4.09115825901396	4.55354683811106	12.9332221399413	5.49595397526743
TCGA-EB-A41A-01	15.4131525661221	4.66564815313589	5.62589300622806	15.40526150372	15.4100654971868	4.27428874229624	14.3208815495125	6.1380532159194	10.2956607584686	4.13511551972677	11.7678103839204	12.0005899149769	13.657456577412	7.22386805975922	14.4449955974678	3.89043099443725	14.4715527273061	6.26092367566311	11.9905904414485	11.8724765326987	7.63928771055146	12.782076958938	14.0992888968299	4.41298028923532	14.1047291607596	16.8601303994849	3.49888182504087	16.86162083537	7.76779543421491	7.74209169476002	9.57003736946075	11.2803154974099	10.0842901209739	9.35113454383719	1.75570936519871	16.2813395980928	15.4418356585068	4.44664508449411	8.06882737535147	4.26190975889316	1.56959804427376	1.70827363815974	1.87856417056213	3.09616699118955	1.60044649729654	1.43647167757371	4.09359930698004	12.8247206344577	5.77794777387415
TCGA-EB-A24D-01	16.8121080763799	4.57451091417944	6.15145751791356	16.8105333119756	16.8185762170494	4.99007943634748	15.8568327532508	5.97008784126772	11.728598986769	4.33249757884478	11.145691853702	11.8642950187112	12.9214226850067	5.53010507481536	15.6529208065196	3.18093923882794	15.6927847473926	6.59516387684774	12.5905298336597	12.0009641563029	7.74722050714031	15.6874286763885	13.2390396494686	4.87967701498843	13.2388457518261	16.8760359539383	3.62416246980249	16.8788472046758	7.71713803510689	7.68955986470758	7.01830920701113	11.6870324405434	9.83685761218609	9.31187219643725	1.96447587817806	15.5625913707696	16.9387866394062	6.22071887771575	7.08655354322849	3.32204449127471	1.14284705339372	0.988253841372773	1.18717624980944	3.13546500452175	2.70501410076086	2.75094983926516	4.09538299142614	11.5373136968623	3.95462691569784
TCGA-EB-A44P-01	15.4523179901343	5.61569344782088	5.72768166958242	15.4441615330536	15.4687734145957	5.50462274430972	15.9390742047096	6.36224680432566	12.2502957477324	5.32212681982958	11.4762660351021	11.6576670965012	13.141262880968	6.94006939569099	13.954308816308	2.81608782989818	13.9700577445001	6.54358620483923	12.0488618043607	12.3845188142646	7.96864861648194	13.4389092779258	12.4558397475744	3.38547345964651	12.4806012573446	17.0206063887531	3.96494395988679	17.0265346367692	11.2382779866078	11.2756413420849	7.25643130747981	10.6837449409539	9.4610331289455	8.42264251139287	1.89100271994729	16.0908408419232	19.2423483547654	7.1869124969933	7.91906732889259	3.80133512134566	0.627212531917542	1.84836525712535	2.7137595934134	1.99845600535513	1.04711036109039	2.69135299196179	3.80410242098342	12.8309082539187	5.17046065972006
TCGA-FS-A1ZN-01	15.9611533467297	5.88958291517421	7.05713802264526	15.9599057235896	15.9708433400209	5.92791829037676	16.4423246342341	7.03172411231583	11.7240494978282	6.13319376884231	10.7207582924238	12.0433853440419	13.5845978712969	7.59515975099411	14.2064535940727	2.9343782249509	14.2436936745935	7.12259648050795	11.959270498158	12.0425787141883	8.44871327470671	14.9993554612926	11.7545702253946	1.79710027859323	11.7205634032178	16.7528465731401	4.0667529046691	16.7557089693526	11.1769841032869	11.1734995990869	4.56874237418751	11.7782085467641	8.72907266019729	8.76772330729488	2.09915553619143	16.0758774065236	18.9740525055901	7.00028018146577	7.92142858958853	4.71545645838709	2.93921432259042	2.46747887339058	3.0602221957909	2.43476356649517	2.01076434371911	4.35348802239441	4.0084968820292	12.9879115241386	5.47516373511338
TCGA-EB-A3XB-01	15.1604509301077	4.97430396576072	5.65446275723983	15.1574145967311	15.1832090650442	4.6196453873048	15.8282710784953	6.32923331984483	11.0329517638763	3.01382602803787	10.7018869938703	10.7799602340761	12.271274564517	5.52142658183285	13.4879485160159	2.93529711142335	13.4964216224575	6.42936699544407	11.3869492473467	11.8275884085606	8.20439632147007	13.3706809958455	13.8050638399056	3.8910320683803	13.8241758050038	16.3252040898766	3.13359199645446	16.3367436790107	8.83338576948131	8.79642371361139	6.00055457425808	11.0724752019965	9.96980846936977	9.17868649837955	1.7449966519706	14.8503425611405	17.0980141699701	6.55223005552276	8.21209031986511	3.64936001119658	1.78615153852169	2.81472100199985	2.74837302705803	2.57627463873277	2.50055747663825	2.83441554852819	4.99538596929855	11.0905596172936	5.01549376703707
TCGA-EB-A4IQ-01	16.3507202164985	3.72177904253547	5.61065393585235	16.3507953648628	16.3554296838117	3.74346209008159	16.5304423574412	6.45956387801778	12.4359597230655	3.91625445198709	10.2872910875558	11.0950208332352	13.6689043875627	5.87460344723609	14.9544954688449	2.25264837439667	14.9719168306281	3.78763016021322	11.264745597424	13.6806273398963	7.55397160368959	12.8752909228844	13.271325633546	2.82299046440086	13.3143682263093	17.1444595280321	2.44817460664073	17.1393670533393	5.95777960401662	6.00920849403585	7.45427718363304	11.493527793276	10.0093532258605	8.78119493899672	1.72208397669734	15.7740878742842	18.6747416632952	7.07130033685579	6.87349284933514	3.37473577730068	0.571638703488098	2.20357665903103	1.54041584472549	4.6661215555757	2.65099456975995	2.24423919698216	4.30446173544337	12.4811242988771	5.55795149844787
TCGA-XV-A9W5-01	15.9436127490462	5.41973929982287	7.77169885691143	15.9391614714021	15.9673847255806	5.71060987072108	16.5744443665388	6.36537779780244	10.5953130501389	3.11389230093246	11.2788641789216	11.2736996575372	13.5816677860648	6.64012015979765	14.0913024878376	2.55766639529152	14.1219679620841	5.9785470479228	12.0614218635722	11.9725681997284	7.6820344739704	16.0768553432555	10.6899013475568	1.71303164182441	10.7277428438197	16.5827614299046	5.08360717103271	16.5892312869112	8.09845337343661	8.01276671393614	6.40084996358826	11.7151241481611	8.88616569186063	8.5970171531801	3.28753695576512	15.5987165001821	17.7838419551823	7.78965455587373	8.32622964837553	3.73357424139152	2.06378203576352	2.52045845135746	1.59538083558151	3.95439913527237	2.99105879844546	3.29057324992361	5.12018445769116	12.8470055463475	6.03878235380792
TCGA-EB-A4IS-01	15.8504799326792	4.63943949728464	5.87225308790045	15.852234774549	15.8635017217198	4.61556792852031	16.0370280145293	6.35165496045041	13.2958362688967	4.39977838702981	9.64298161077211	10.1909607837158	13.3260057984959	6.60118435603191	13.623971066145	1.08729008956795	13.6489106514189	5.02370462047864	11.1725793095398	12.0839279252322	7.25692888244812	14.2568480817307	13.3728340819652	3.21974411969193	13.3981442503303	16.6431774542051	3.47478922710724	16.6489649127522	11.4887812341926	11.4970844082606	7.28582391220578	11.2956904506334	9.49789038872385	8.49943772329692	2.12781816844608	16.3614076639692	17.8606248574128	6.68877850785	8.39671254930483	4.5455194602316	2.71801577285436	2.9325223843766	2.5870625311707	4.08491844832352	4.53128220663088	2.68491744650386	4.88379332795853	12.4623973145067	5.56459999130934
TCGA-DA-A960-01	16.8253540261419	4.39727200388875	5.516706366028	16.8317223717715	16.8297549915286	4.62805374226316	16.1546947889913	5.12832478293415	12.9353308421924	3.10318917730068	11.2719116453714	10.9883694418939	12.4211028393689	4.03130596941519	16.3834793390832	1.47868275596219	16.4195555428408	4.55917245638175	12.6913669243875	11.4345434833755	6.13361075611992	11.6801435254367	14.0980919982713	3.48200999528148	14.1485442965546	17.3004084169674	2.77095263046374	17.3093447692385	6.75425007649047	6.62132806304984	9.99008553697786	11.782649615007	10.4910219461255	9.2819456928096	4.12156287232744	17.6829642153377	18.9301885183343	7.76088113144379	7.58785185813127	3.72337282077674	2.46835324917586	1.92336789108861	0.453187524415644	1.95808026981795	2.00884570392325	1.9699041101124	5.86932803406164	10.0736572207559	3.22992397186581
TCGA-BF-AAP6-01	15.0991298086847	4.63114311295592	5.89803370790927	15.1073338085287	15.1199185305108	4.06548180351369	15.5023380648343	6.61376332361255	10.9917869337177	4.4487873652601	10.5516239005873	10.8876427373211	13.1201694935985	6.04962077809473	13.2600950058204	3.05972450317857	13.2722087135826	6.15272743116378	11.5140547125523	12.0501871981139	7.59104710488948	13.6595004157843	11.1701686880528	1.13221034458772	11.1611075619271	16.1561281362766	3.82707919871772	16.1519780676795	10.1688025929584	10.228959637713	8.11353880620791	12.0839486935586	9.13810082745641	8.72870046260249	1.49436413543212	16.0309718975434	17.8711218857177	6.35411606349688	7.74988528089335	3.61614451583155	2.93958436695928	3.34492104079459	1.83543851782868	3.90773618116014	2.42171789576865	1.49710393390837	5.17397225474728	11.9191851690966	4.69780916878235
TCGA-EB-A97M-01	16.5651851434483	4.75206015246719	5.57086555997552	16.5622955641597	16.577234432374	4.66549739268378	16.471256669009	5.98839805990137	12.9020355483945	4.95143332063403	11.0654311176056	10.7803787262631	14.637181883971	6.26697864083415	15.1900872524001	2.56051291244153	15.2123615960858	5.63845288281871	12.8942594898088	12.2850524427439	7.26738092522251	13.0258482352922	10.3512530064495	0.633138742426844	10.4455853531845	16.2746686668573	3.58414100988566	16.2744509770931	8.10558198961756	8.14837679462194	3.99761472686417	11.3780185744615	8.88724027776718	8.86100795728007	3.23184970070419	16.3171112206407	15.2080463464342	5.56795347545603	7.87570024049149	3.42647814482451	2.549053236121	2.10566841890792	2.45118328462914	2.41089558119844	3.21053462863984	3.09681567765309	4.19709045965612	13.0703256026917	5.69416576141902
TCGA-EB-A85J-01	14.9516554143136	5.76024423791609	5.6440420223104	14.9005398734635	14.928297081938	5.54237382079547	14.7869378385405	4.9713845934892	11.026670984767	4.26024792231947	11.0243332751156	10.7089736501108	12.0164242424415	5.20759087046919	14.1569055534574	2.32844720511276	14.1713570375785	5.43363523245327	12.0333729857138	11.7625667374527	8.16910871837087	12.8410595210751	11.5923667899098	2.08160890617641	11.6428519110204	16.7018165603001	3.55854289188452	16.7037868319745	4.65323665037077	4.64569514240118	8.06454025791146	11.6269483328186	8.96565098173057	9.33410926354107	2.31572159925782	16.4379864806836	17.9312138822212	6.51917614216708	7.38670405535279	1.88623127195133	2.14541782714051	1.73598341700404	0.690040985660756	2.72903175091407	1.61893714613898	3.59973968434208	6.59197769903124	11.0848766155814	5.18549503625332
TCGA-EE-A29W-06	16.8526883698238	5.69016665548169	10.7725049067395	16.8548549058075	16.8720715510049	5.71671176499849	17.4052638972964	6.85763239545794	13.2207915279783	4.36259008181737	10.8313667786705	11.3658204561892	13.8749103024667	6.94335851065933	14.4293250130875	3.00748899599656	14.4468386573702	6.20419904379693	11.7456954298647	12.4445171973664	8.27396084998524	18.1899439553604	13.8672589063274	3.47064136389174	13.8708063495636	16.2408893227638	2.36146836184092	16.2423708161609	9.73474866398648	9.73582609568115	5.49993789733114	14.0738247946925	11.2858740817536	9.55905901522215	4.15769817244753	16.6271200958999	19.3002626139287	9.14145212174964	8.74670196755011	5.42144394959618	2.39010141983501	3.16107052202695	1.2209860299752	7.51115388839961	5.97446731358224	1.39893240391841	3.99769042608919	11.873128130522	5.81303670332565
TCGA-D3-A51H-06	15.6517537094819	4.83433461580745	5.94886223279898	15.6401725229027	15.6629551394158	4.85022966948259	16.2925372193466	6.80459342671203	12.4831977014324	4.72611427581168	11.13935487898	10.8617990927006	12.8426202100453	6.25277571097438	13.9063933826243	3.31427862813901	13.8889126131773	6.97655853236772	12.1095729549506	12.3953604850368	8.8117139795796	14.3682338289322	13.4924245351722	3.58521006217993	13.5247945251981	15.7694027888686	3.8083524261292	15.7852643220654	8.17968583749064	8.24459136708195	6.97882335863351	10.3885126834254	9.17315238886129	7.91828321966016	1.55849131229	15.2231883021639	18.342945203178	5.85525656541048	6.55252987094109	2.67611307630889	2.57264388571991	1.50081338634636	2.59394777669837	6.88001081236624	5.30208643026639	5.26977688693503	5.59040119411966	12.0342781479618	4.26631650174269
TCGA-EE-A2MJ-06	15.8221389330374	3.96639339930236	5.69661475818969	15.8115263491217	15.8189564244475	3.54126387684316	16.0900660363559	6.3704199514742	12.8331673345088	4.73351766809846	11.0394898581999	11.4872286048537	12.7721713186148	5.89106009333334	14.1179111382416	3.10067421959325	14.1440523236175	7.07986436928906	12.059677167696	11.3521730091899	9.30447542321397	14.142436419251	14.1119395690429	3.8601655758545	14.1254979631453	15.356596064928	2.3343695527502	15.354356386741	5.81347517464763	5.92610845342264	5.5675753440408	12.1524990566343	9.93352978747583	8.77693360814319	1.11077553779042	14.2686206660051	16.9567966252039	6.52812036575689	7.13840710822227	3.39245774622175	2.87126312473689	3.0682049092983	1.74184987961817	6.95735096903003	6.10574324151881	3.91745857565	5.70867840941589	11.2909704607078	4.86105330369021
TCGA-EB-A5UL-06	15.9999396995009	3.96184917439036	5.63174126243902	15.993662502017	15.9996690329665	3.82395866484668	15.3241732101806	5.57218238677427	12.0641550399638	3.82912675647698	10.4131061997994	10.5453932398215	12.9498510740457	5.00487130632189	14.6596077662402	2.71028018510239	14.6861165913778	5.35699358930033	11.4765151556457	11.7364618832714	7.15063139791645	13.4978538159875	12.4320078100424	2.729515241316	12.4574052059559	16.6708153870939	3.7785434807986	16.6734772452323	8.12507453635574	8.13351565263282	10.1557894886969	10.979201507001	9.421529806645	8.32900052897324	0.433404546532802	14.7669103365468	16.968295163783	5.04015595921889	7.2251782851292	3.80978742239351	1.98497095185148	1.83647349439614	1.38362815029058	4.09746842855649	3.51836523141641	2.69807970191417	4.89704113829762	11.8964095056604	3.563349716229
TCGA-EE-A3J7-06	15.6070286376424	5.42109697971735	5.8773389130419	15.5976287573716	15.6230609060646	5.46007227514434	16.903474237643	6.94404193436267	11.3873340920025	4.44202159982202	10.5909629243192	12.0093774525419	13.1600842044916	7.36530465742968	13.2597736687211	2.59904071252652	13.2625945093119	6.84822327039289	11.3891258683973	11.5385745156767	7.80541861237876	13.9435784483195	12.6586607989181	2.33081319753189	12.6612569565592	16.5685275626523	3.55268856671652	16.5652604303098	7.78598393335366	7.76372637316344	6.20597983792333	11.7826322286324	9.39415626829849	9.16142049749456	2.36452821772295	16.1650075603492	17.6606250491893	6.98833563606639	8.69797250193228	4.17574333741731	2.22167075838542	2.33372275976486	1.59577863603382	4.65221126955059	2.72766751076252	2.93759803095454	4.20487671616591	12.6084609548382	5.93157890501619
TCGA-D3-A3CB-06	16.9894107902968	4.43532551885061	5.5992921537387	16.9871077561542	16.9986017179425	4.37238614615375	16.3844914653629	5.90056658170935	11.2302546944334	2.1293497990665	11.0766203402164	11.6584413315511	14.6105048370379	5.92674156802203	16.1301439376883	3.30464297661525	16.1583067577131	4.38723488554465	13.2194032650634	12.7885415284198	8.40652267335788	13.8774912019382	12.3376692644787	2.16436055872357	12.3757053556737	17.7549636737477	2.12679879458948	17.7607042083605	10.9103005296743	10.9187745410658	5.23129699002209	10.9632681404863	9.15145530299405	9.37417735079939	2.94270458103646	16.3961987467037	17.7372566984506	7.05764830748703	7.39853561944096	4.86560674138771	2.1772362560835	2.70886742499672	2.50933934704291	4.098311491268	3.12732768386309	1.9298291186608	4.88218420890275	12.9473432637948	5.36724512904122
TCGA-GN-A266-06	15.8253270356909	5.63299414140845	10.3589529601896	15.8174841206724	15.8483366678285	5.84225111713149	16.934203444514	7.32838457938378	12.3423378134425	5.1248463079538	10.7192433745619	11.1106902675056	12.4989586864455	6.68213609525844	13.5978260805171	3.47619832835724	13.621205458152	7.72532677266716	11.6278332689366	12.3321611623122	8.81136303647557	16.1537687829031	13.1578217961207	4.04096002739045	13.1747510430442	16.1208289290418	3.30571116311738	16.123045334278	4.42838506093007	4.56705242378184	8.68919079391732	11.6658454091791	9.06745398392155	8.30873236684141	2.8243183970831	16.5135910731203	16.545378644947	5.10846266486454	7.57163096103753	4.49679610603994	3.10134283579009	2.71992745984055	2.45104615010257	3.72475921799582	1.67870129283822	2.82704622803094	3.69468509460424	12.3015707659646	3.74728200872545
TCGA-D3-A1QA-06	15.5776472848365	3.8836635880284	5.76701398519	15.5733370400839	15.5708755488031	3.27303967629587	15.1805579206369	4.88254238894273	11.9418257770757	3.05971107704682	10.6796428952046	10.9299619644567	14.0454010881607	6.4496015248679	14.4620153947912	1.71375826859903	14.4911027973486	7.55275205886571	12.2350849428872	12.9975913620876	9.3503271912635	14.7452877044733	13.1231220380984	3.07278346292586	13.1403779474401	16.9186658298458	3.2690812422804	16.9312161092568	11.1485020109304	11.1363260272844	5.95680562149488	12.0391474923606	9.2291275675296	8.93285163639049	1.70824543633709	17.1755289069434	18.3845508648157	6.54139044558242	7.44858699988328	4.22795785725218	1.48014798223017	2.56977932704569	4.16008834894718	4.47816155590359	2.63692543222246	4.29231616116295	4.38982391010228	13.4522667042991	6.26036635043136
TCGA-FW-A3I3-06	15.4007011459194	5.42837729401242	5.84992850744971	15.415090915964	15.4202533810901	5.61199109691718	14.2050934218196	5.20159019704586	12.4351928604499	4.57026189358455	8.72033746020344	9.38429010512824	13.1117701425629	6.4053183808782	12.962413267054	1.59463686757446	12.9371621058146	3.89281029974566	10.4513208182322	9.89522257038954	6.62940540911411	15.2215488275591	13.3289588087697	3.97055622991244	13.3396537037111	17.2768054852414	1.84746793315465	17.2830025082928	10.8313434476536	10.8517101654768	9.81557055461242	12.5855543885195	10.4492774119103	9.64965299405414	3.84540209946427	16.4423722649132	18.0590296282214	7.65910320327726	8.01475263784744	3.97656845407748	1.35826091027846	2.42720147477525	3.55483837413314	5.18823374431925	3.94645237996393	2.74336036263007	4.14850747617956	12.018257668787	5.50769732255434
TCGA-EE-A29S-06	16.2116674227392	4.07978584791533	6.95002470655554	16.2041359457149	16.2189509238275	4.65223159812377	16.7848764052339	6.38293694551098	13.2307515137512	5.57056376207483	11.106531782858	11.4214863988731	13.7320548625804	6.89183594902172	14.1880434164002	1.57929629583634	14.2163103991948	6.72451392385889	12.0004495550822	12.1317405718537	8.20636406897404	15.4573764389298	12.650526266384	3.82014706666972	12.6597831812821	16.2641068198974	3.60758861230557	16.2668827678552	10.5037008506798	10.5253232595825	5.90792465672066	12.2499645805973	8.67907891716909	8.9524799083077	2.83409202129501	16.7483805104022	17.4796231225223	6.53849997511536	7.98649132695221	4.99859237691203	2.50950942334324	2.91258604530568	2.84773112596027	6.13699483870412	6.1085402769104	4.89766933633341	4.44193469912838	12.5018276340126	5.31587923354395
TCGA-ER-A19D-06	15.5704384831729	5.54174954846098	6.26654770900645	15.5755348054304	15.6003637530949	5.71689167406329	15.3434735556884	5.64956569043238	13.560363834464	5.97550736624695	9.50557254499456	9.7294228355351	13.8250201876503	7.75778990955109	12.978563860723	2.51440929344858	13.0023462065617	6.17973560586813	10.9913249841547	11.3406865343319	7.37552809295746	14.7754358364997	12.1902565149189	2.68552110380435	12.1914805064835	17.1847766736831	4.59570826825264	17.1881091056156	4.46048920716237	4.39776358424097	8.58033804720775	11.9851651306266	10.2192886459923	9.27303040982844	5.78522223646793	19.1011526831848	19.8787428883392	8.90319700254917	8.83510324942197	5.68537524125741	2.60789769678325	4.14773023953573	3.57597213201728	5.06435717735488	4.60693192938229	2.05524785445368	2.92498400332031	13.0327267490973	5.68971741977709
TCGA-D3-A3C6-06	15.6704169138845	4.96393006675128	6.15792336473772	15.6866680881477	15.7033103004041	4.78544506606995	16.1914510213007	6.33257805157104	12.8040038859165	4.50312416894112	10.5637612949932	11.9058009441833	13.9110966480806	6.743059248235	13.8604162965262	2.55636778178042	13.8774207580458	5.01427286936817	10.9573582614155	11.9264304984296	8.08932993276184	15.4771475177255	11.2675220167927	1.2531593509507	11.2562377011815	16.3527557230077	2.38267163250387	16.3568689766967	11.4059334092372	11.3018126815363	7.37118672379777	12.9247477262588	9.72215378180793	9.32221995789623	3.83234555219971	16.8563286523117	17.6913155836579	7.53996021262856	10.2418638365045	5.23221913432907	1.99675437297862	2.80667414206968	2.03037242591005	6.98892761940515	4.72623091470679	0.857317751696177	4.23230387273447	11.8614559610055	6.45684465314996
TCGA-D3-A8GJ-06	16.4139719364952	4.71243395129186	5.97866002274778	16.412915713005	16.4258547385704	4.97932522268338	15.1057384313204	5.76350118321653	11.8040554410299	4.7974430062173	10.1900095165745	9.8599687744389	14.1204657662525	6.14991736422244	14.3498491089218	2.68327228908751	14.3651375022013	6.24880040639334	11.7260579423862	11.3916119280892	7.87425221329792	14.8716422722934	12.4618110535225	2.36530423245419	12.4545241228253	16.7051613493282	3.42950791832523	16.7086153697961	10.6707124707059	10.6709565699891	4.75976255547617	11.3192256702139	9.49930249574006	8.87398601615581	3.84642494884082	17.4571633454543	18.3471010344179	7.03604608233478	7.83032646415682	4.91426973235841	3.99083724180885	2.75156932330588	3.57820546543452	4.91411564391707	4.26115457596894	1.77493405913594	5.07990260578176	11.9631342167787	5.47362616012844
TCGA-ER-A2NC-06	16.1534671873234	5.15203064315997	7.61486669046229	16.1530161668766	16.1705129355202	5.22828673141379	15.7378401543545	5.53289653102745	13.7079313285038	6.61788833290741	10.0274706032172	10.1911476062453	14.0982755498319	6.6132043365207	14.6993941122717	2.29280620221533	14.7212601850359	6.40298813065169	11.5233980255338	11.782176522008	7.28334912233915	15.4162955741957	13.5297967220959	3.28099563116827	13.538918947353	16.9515168166906	3.9505663223496	16.9516360556798	10.7562900155406	10.7785167249943	6.19777015443271	11.6633833691423	9.94706633922765	9.09809796747457	4.16821657640543	17.5390768059626	18.7741932405351	7.8626861632003	9.11473980211119	4.29062590045033	3.44201776699043	4.11874202605071	2.06289428916026	4.56352638686851	4.2811464546134	2.23196086669539	3.58309847146373	12.3298599657879	4.80155527172663
TCGA-W3-A825-06	14.8015423560841	4.83599177486701	5.79440599180893	14.8013249490063	14.81880991744	4.93985580141606	14.3929320572131	4.90955050030255	12.6745298973231	4.90644735523932	9.7097809383212	9.4696999765367	12.9054738716032	7.04544194393003	13.353707488726	2.88472055129599	13.3628440256845	5.26175845175865	11.076431330397	10.5533785062271	6.48208537238918	15.1055778501996	12.0908825223086	2.54207345881458	12.108510702362	17.2211374730221	3.83441533109167	17.2259913796631	8.82481543758658	8.88473146105582	8.54247631688641	11.5290762403075	10.4873448512012	9.63448619493424	5.3930798731641	18.6477623897698	18.2515443675871	7.78736220178291	7.85057517189355	5.54081948886068	2.22326318147635	2.9126129899803	2.90853599499007	5.53047320403905	3.9208459331798	2.6019882938665	3.57894751887336	11.8608723546876	5.64814408680408
TCGA-EE-A185-06	16.7952686871781	5.15005867176229	5.54720853838285	16.785570127674	16.7931670400436	4.93565531467832	15.7229348025149	5.90483924126698	12.8233498526913	3.76849266346696	10.6737663844695	11.5048966163305	12.5798540963898	5.39190979699824	15.8831253158897	3.32010126450723	15.8923928654532	6.25957119799576	12.3361293552812	12.3586202241094	7.71826293448356	12.5844638442309	13.5173333109729	2.74907086381448	13.5246881674414	16.6631556983561	2.54940040042885	16.6639075138671	10.7532158709748	10.7414723201628	7.69424098922923	10.8915586223561	9.15103261018855	9.27234357702636	3.46947592736872	16.6796010380817	18.199706862912	7.32790970583131	8.4072521118475	3.82986514323728	0.0928454300161361	1.0520049076238	0.916749991255228	2.16935304461379	2.05789678958413	1.5718134830129	4.44236354569953	10.0951594854386	3.88785209496146
TCGA-ER-A19C-06	16.0870785566998	4.94199858823415	6.07107827904113	16.0843795593366	16.0920932642423	4.83725990682755	16.1137131660752	6.00327672361268	11.5193776858944	4.10843217429668	10.0963581566302	10.521007106241	13.5818588267438	5.95656196103859	14.58712372175	2.77439914230582	14.6163342950473	5.89333285385515	12.207629391364	12.4577771363008	8.92622349087378	15.0455003352875	12.9489701162487	3.83720453545006	12.9726839248178	16.5001957815562	2.83697377836296	16.5025910874466	4.38977051712359	4.38148132501752	6.46621484393525	10.3906150927095	8.53140735858082	9.11797954901009	2.36577912905878	15.7599877942591	16.8174296374602	6.21536678121412	7.18748834493077	3.53842084347964	1.60067059302045	2.43037619692865	3.31414920064357	3.73886110617931	3.44143958502782	2.61977259771276	3.90476732154914	12.2071105243599	5.10469118016426
TCGA-DA-A1HY-06	16.8401419149824	4.47127531753538	13.7601910007674	16.8381570891615	16.846477506318	4.83501383292682	16.5242899462923	6.93029942285772	12.4260615108652	5.10069271528776	10.8770909147156	10.4873937628836	13.8391259398249	7.04068396948449	14.550484941162	2.42301372513381	14.5964268449391	6.04094425853239	12.0480711152866	13.0093245717146	8.59673570008732	18.0499233089208	12.3232751208212	2.30526829280362	12.3668512321225	16.1047290770139	3.41821628781714	16.1079747476768	10.0589118077576	9.99891153562626	5.08019543838588	11.4750027235362	9.00074368373652	8.21785233828039	1.22187990922003	15.6590320150599	17.4015593762122	6.77175730881169	6.91611860542565	4.05894146413503	2.29179133779958	2.28638711602464	2.72639355972893	5.40617016997446	4.39117262484901	4.4131351817523	4.19127111591296	12.9102589795171	4.95973503300825
TCGA-ER-A3ET-06	16.4829210067896	5.5731689001325	5.8280571142683	16.4810345429303	16.4865388759336	5.69392545115507	17.0627805387589	7.38205435237414	13.1549758677439	5.01492378411992	10.9994284697414	10.7361157825903	13.6890270930849	6.35891159382032	15.1977872336979	3.87293083819376	15.2107956407678	6.39476914836235	12.2004834633974	11.666858786833	8.53478997824422	14.5105428955944	14.0016435286744	3.58052747049826	14.0213044512594	14.8657401174417	1.34388247448348	14.8596962452229	11.4770365321553	11.4686849872663	6.67928883416158	11.214278901529	9.55358712927267	9.04077683425987	3.77484039821257	16.3859742966429	17.5533690137783	6.95426475758984	7.33161090710024	2.78995712684923	1.8336121311159	2.9863712497286	1.46857818144939	6.47774360601052	3.89688084278504	3.19096008198034	4.04849346567668	11.886843933058	6.56539913714766
TCGA-Z2-AA3S-06	15.9729600486122	5.99649744383541	5.64863403117139	15.9714261043636	16.0152716935427	6.16853300955754	13.7240692046979	4.69426613247325	12.5781777008495	5.03637218052117	8.45464320841004	8.91060439042132	13.8962878534392	6.66524353229664	12.8477546280234	1.4554247063714	12.8512001021546	5.70659081144333	10.2834418411705	10.1037597547343	6.0359422587975	14.1359574226025	13.2053119823145	1.76468924908854	13.201953577683	16.9316439886224	4.11805784499563	16.9315157988077	11.7692004756838	11.7891659191077	10.8299373310795	11.062248479303	9.96446297460929	8.95761278290522	4.86924182442969	17.5422614418604	18.4381242319718	7.72259518200747	8.48732065152463	4.57280118572025	3.59516871604891	2.97308457047597	3.7985218242919	1.94338269376974	1.39862457121272	0.702107800182971	5.29851188460967	13.2780999857656	5.04304731783601
TCGA-GN-A26D-06	14.3956087456911	4.27925501193179	5.81595683622438	14.4052338970919	14.4108133567099	4.64379234729345	14.4374701946364	6.28281268601703	12.526994173752	6.54147522597494	8.71510730243815	10.2340414310008	12.1525455493082	5.56315858702181	12.4318789915806	0.807828063498635	12.4315803060915	6.38570250587924	10.631041851453	10.5134318837311	7.83381937827524	13.7959311825792	12.3170301437386	3.16470565288765	12.314988082399	16.6269401937655	3.14133055519118	16.6306529172	5.24607209549821	4.53819286471534	9.33678488912102	11.6687014560249	9.56758028886491	9.77955406868432	4.14430388320524	17.318955622253	17.7845296181127	6.05043757821944	9.37154908347402	4.65107612338162	1.37259958610315	2.97192397851834	3.57392401561974	3.9152994918027	2.83849768963213	1.60824426418666	4.44292233168544	11.9461023612996	4.51666661414807
TCGA-ER-A1A1-06	16.0415767265196	4.72511795249915	5.68490505098583	16.0367849312012	16.052385299512	4.85183923367068	16.47906424191	6.41510286424496	11.9974582523632	3.76629906126881	10.8274095719728	11.0397373479437	12.3936199020765	5.56087625770983	14.1237772761115	3.59701360303973	14.1497404860195	6.83197327919262	12.3053350974008	11.8341896136029	10.3516809406694	14.1746501964188	15.2505442607578	4.35362161529142	15.2756431459989	15.6033734147791	1.05324724918057	15.5984079136163	6.93105760191956	7.13025479763308	6.6358040627402	12.3228929482472	10.0111785940352	9.31720011044797	1.95863520557811	14.355512957814	16.7440937588444	6.53830377899828	7.83574527818787	3.71422351797115	3.08430026129913	1.9146659016002	1.28037890087655	8.13183323086397	6.79626535533414	3.17812282811148	5.21634960987925	11.0183023074791	5.10822394066107
TCGA-EE-A29P-06	15.5320047947661	4.39285941338006	6.24394402001933	15.5350535193226	15.5507510167513	4.09692202586378	15.8545486379394	6.22056741361265	11.1411813218048	3.39034077464752	11.1446485136134	11.1387649250609	13.913906067198	7.17976171044091	13.7366983952989	2.75553640952921	13.7822746994066	6.77815806202645	11.98392179782	12.3912713304144	8.68816117493066	14.6239295148254	12.6077693117998	3.41030792768263	12.6340262074722	16.3001311013067	3.30740260587968	16.3079831020805	11.3400443443224	11.2825836867116	6.09557091285965	12.3257403250477	9.54562783653686	8.50355626123202	1.47193253458119	15.1153299282016	17.4323650706292	6.14492299966259	9.2496334654891	4.9109801719167	3.43195311078347	3.41899386283948	3.00582763924551	4.91783899714229	3.65057514687071	3.69452431833462	4.08045058389967	12.9144021196436	4.93289591635784
TCGA-D3-A51E-06	16.023704219081	4.62347687223929	5.87360362581892	16.021467862458	16.0389675669279	4.64069995404915	16.2814968509477	7.33580890629179	10.5602016363412	2.35529613238395	11.2635564654788	12.4793473097144	13.609153285644	6.21772907465788	14.3030289211618	3.5116109530789	14.3762750219241	6.96700793750871	11.5597897562043	11.8914424838191	8.34495912992982	14.1933026034485	12.3636125751902	3.13440254031289	12.3872188117368	15.6371574600032	2.23564032115255	15.6502746290125	10.447519051886	10.5180370637116	8.03032606424587	11.524375501041	8.29513064815352	7.70585198719132	1.99100166418858	13.3330675579748	16.426126774966	4.70577352389069	8.03272972713199	4.21821274848353	2.81150576859242	3.22686996157189	2.83244821544546	3.85819287542747	2.4695607485053	1.99445809099084	4.51516670486505	12.8963312744403	5.72287535551024
TCGA-EE-A2GR-06	16.5229913302609	4.76464428185621	5.60238679212133	16.5290958231439	16.525839063342	4.83325690058684	14.9657180105022	5.17701851153754	11.2789459203403	4.54050428062704	11.45148118104	11.8943262287041	12.7030647450106	5.30515487255852	15.7759622023144	2.99314164879498	15.8009743692106	5.93309146945326	12.8791052925564	11.867068692614	6.54737044441125	12.9574130242691	12.2595189742897	3.21633374863917	12.3087230372335	17.4695761976216	3.54098098370972	17.4699567541818	4.43234245371881	4.32003690480898	7.66293308047802	11.6132190653279	9.35630656808114	9.55377565245504	0.266636216871872	13.5116322396879	17.1564286120673	6.13916019639798	7.70252989533851	3.53704207842768	0.610648417366395	1.24688794531232	-0.0256335862270332	2.6793973441275	2.29477976522568	4.18643645914936	4.6095201788022	11.4346727020309	3.99642357503113
TCGA-D3-A51R-06	14.4837948256117	3.90528214170403	5.90383314664783	14.47503708864	14.5042055828238	3.79822942629518	15.236640692928	6.03564991180129	11.5815096529277	4.18421944644355	9.56800563602448	9.45740411398602	12.9206911788773	6.85609640468696	12.1364068832849	1.47133951609193	12.2010965309285	5.59230454395797	10.0352631563854	11.0478969159293	6.40658304085978	15.2317488902823	12.1365651075323	2.79090582647136	12.1873566046439	16.9380645486826	4.46502280013214	16.9386317935559	10.786568879525	10.8102506184687	9.30391147280773	13.0137578365135	11.3602408980635	8.79511115121592	2.31355008030843	15.4513006930693	17.8968742390377	5.97429811930178	9.01715347965873	4.7003633067669	2.45902699214107	3.31323869059479	2.48170009899921	5.06968497354443	3.57073780432224	3.6828053185867	3.77903675407521	12.9195946078475	6.28140815548002
TCGA-EE-A29H-06	16.3692353958555	4.44807879417304	5.67398610715835	16.3612861789518	16.3765935717708	3.8811517250084	15.8117687855784	5.19815556660566	10.6775470872473	2.98601432962733	11.2308638671238	11.1569884746849	13.1810548695298	5.06565394526655	15.0609916946157	1.94566094805337	15.0834545308069	6.36978076034782	13.0622849361062	12.5856705379977	7.56523021068651	15.1819597583623	13.4478359153094	3.48942535505598	13.4674493792453	16.9116410627447	3.71214870429099	16.9114725515691	9.91404921593772	9.95901861690334	10.0482254793495	11.1058439371028	9.45397401482275	8.85223789471571	1.15815415478568	15.2603778959064	17.5164509565125	6.1647090293012	6.66268206008439	2.93514487546766	1.40175276743421	1.55588027689943	0.953981648415789	3.39776757581042	3.49681507937043	3.43885355813809	3.54114954213793	12.4538646674345	4.58259263451282
TCGA-EE-A183-06	17.599648601262	3.92570583642701	5.56154424316872	17.5936498909458	17.5951933129627	4.30657544528934	17.0666933653832	5.67864505380298	13.6641645542576	3.53938643610166	12.5820643708715	11.4001420634054	13.9120769125868	5.77947375460607	16.5006272046233	2.49911168754593	16.5089932538346	4.02439519287763	13.489039414981	13.2874456977488	11.7571762768906	14.2461083444132	11.0920604866784	2.12582727094239	11.0940922211437	16.0339980387242	1.65055394832363	16.0417325594473	4.42949110172466	4.22012545462265	5.47596695565776	11.8391298606016	9.86135756234751	10.023686309407	1.38688545295679	15.7680047805078	18.1927305278684	7.52758363059794	8.56202399360597	4.58875378278497	1.14282221650273	0.557422277611244	2.98246385033356	8.65710778072141	6.86309489022125	0.649919423923445	4.45743902131583	11.4002766073874	5.44445720464125
TCGA-GN-A8LK-06	16.1062251641766	3.62042858935293	5.52365171835924	16.1023121384994	16.0982422861862	4.34405506047475	14.6126767060032	4.60792636943279	12.2651546437585	3.00548026425565	11.1550983291269	10.6566984213391	13.9929680837677	5.73604925689328	15.823220371841	1.77764696458099	15.8432570167571	5.16195918595885	11.9828879668212	11.3938004392327	6.63430559534358	12.0617963005864	13.3468254883052	2.03036858082898	13.3720962007135	16.9581037011761	2.22655086201045	16.9616922624573	6.73925971594267	6.6132976580845	7.45017134910282	12.0617330433828	10.5265029398368	9.49858391794336	2.58005594822703	15.8545123673977	16.7177424137066	5.98492170559364	8.11051263836453	3.17764031191458	1.8706665308171	0.944853499429004	0.807661459456106	1.67193321951812	1.61521480335729	1.45623123896002	4.51549410839507	12.0950588576302	5.13514369850515
TCGA-ER-A19E-06	15.3083765259003	5.34570617045621	6.21436218335295	15.3116211176784	15.3273115067671	5.58329380908509	15.0975864493819	5.6115505502844	11.8039048167181	4.94911903197637	9.47165247530007	9.64175911366592	13.2154167308489	6.96415059860796	13.0764813602645	1.7090876161845	13.0900127895092	6.27768008768071	10.5493043442309	10.2837930677826	7.88762819342261	14.8387288122269	12.1731244643528	1.74276266713178	12.1718708006409	15.7138266504907	2.41099439669897	15.7081092567958	9.38034917028039	9.27081290844356	8.72093401431059	12.4819146436921	10.2840827619561	8.63789443174486	5.01348898083388	17.5883508597464	19.2266290156811	8.69070446102712	7.95950817318425	4.47748117009908	2.59470504885399	2.04919948819745	1.78004661237525	2.54860269536812	1.95731434974664	4.08656260939452	3.50220105381923	11.5733253626018	6.36638794250882
TCGA-FR-A8YD-06	15.5624450637837	3.91093462966529	5.75183871232365	15.562368059885	15.5741875676417	2.97660509192691	15.2272104586869	4.70286982422059	13.248488692922	5.27176292285908	10.2691804988368	10.3066852502286	13.2659182003274	6.61447781146659	14.053143093906	1.73958204466923	14.0602695341904	5.09753188847865	11.47681939762	11.1354973339427	6.52831901965408	14.0263078466804	12.2940977350659	2.49580591915122	12.2998834888687	17.1231371692212	3.07818382575317	17.1161866794615	10.3236321062994	10.3124803705093	5.02444635293577	12.1118523584927	9.64180287743419	9.16020285513519	0.907129332147425	17.4204495013865	18.0751011940942	6.84930898651894	8.67909118936445	4.68523159538332	2.08109123327902	2.89777245545006	1.55222005510833	3.57023747480747	2.97768853846232	2.25716770346159	6.34180078280312	12.1102129211542	5.11775350424376
TCGA-D3-A1Q6-06	16.9744918240714	4.58948312980149	29.8749992199871	16.9678660814875	16.9755033719634	4.70628482947798	16.3055442449781	7.1407803503518	13.2406099111423	5.47395689230062	10.0211133580764	10.8595309171129	13.7929534181354	6.18755507564562	14.6160665435008	3.56080003185352	14.6871355737927	6.93927436800711	11.5173323184664	12.3134143009672	8.32795864615141	19.0517111839729	11.9147492192272	2.94863665370761	11.9052270731712	16.1146117285595	3.81936992197253	16.1126106158346	10.5936411050038	10.6008938628697	5.6901337836642	11.3526996329967	8.95326593404871	8.23353048737917	2.65167465684448	16.0751644247388	17.7372336207434	6.59933176924539	7.46750738352692	2.72831935075958	1.17656960452637	0.892694399922758	0.0409964828333371	3.98332234571682	3.56525037751637	4.04441055777354	4.52253183694968	12.815804829266	5.11922533144944
TCGA-D3-A8GD-06	15.4847036490076	4.52485296420619	5.69961560551848	15.4885781326452	15.4892584951163	4.15839554145421	15.4906817018984	5.73908712787753	12.2427737715733	3.0241245396817	11.2941220096667	10.4097715012489	11.8003927093799	5.25813545252211	14.0990748909073	2.45838971471357	14.1019538837383	6.15740037753341	12.4917622829247	11.7631947773445	9.30812873626142	13.9833640604031	13.9312115680999	2.47800945677669	13.9564396094881	16.290632031742	3.54787958061326	16.2913228946522	10.2465173567743	10.2502999879637	8.00959529156754	10.6851593465051	10.4415569545429	9.40388174819726	2.44704524862755	15.9023673817088	17.9370438765086	6.69269523246256	8.19165509346798	4.42866366956587	3.35919783235285	3.42231146825189	4.5345210459618	5.80029150519821	5.06839694618817	2.98388152226339	4.28829939856534	11.2349229621305	4.87237807821622
TCGA-DA-A95W-06	16.6350969965942	4.90752143554051	5.67606292545945	16.6332582512677	16.6447806963956	4.76278834260649	15.9177423962766	4.97527582513997	13.1408056290878	4.56587640981045	10.8935294108657	11.1430187697645	14.3579496652363	7.15088984753873	14.6922616610291	2.09495100788208	14.726371091733	5.38525705901291	11.9102748711475	11.1985726459669	6.63850068764531	14.0855895091735	13.4891247454871	3.45024611719131	13.5097285332638	17.0885163997682	2.64965686510926	17.083654610208	11.1165014768965	11.0826243966479	5.48212519930459	11.6022830626283	10.0951786083718	9.56094249449918	1.50538466721124	16.0087240111003	17.6757722263277	7.02433150111501	8.32858907351243	4.42739153221732	1.93070153249966	2.45641446622077	1.68541730258805	1.69945835177319	2.00277608483297	2.64329249616529	4.89993194668424	12.4643861844995	5.61374026803808
TCGA-FS-A1YX-06	15.5047599073287	5.07939346239764	7.44883127475827	15.5007223979411	15.5348677248295	5.29901349430911	16.196472571658	6.42829027698446	12.2596749745097	5.47621248367919	10.841524858981	11.0899986867327	13.3722390142448	7.1493926236285	13.6427925839476	3.09190753700431	13.6874305921981	6.48349755756942	11.0287650679255	11.8070451126903	7.98265919322456	15.3511229734061	13.1537498394899	4.21317875565042	13.1528168558424	16.4438594630676	4.24036800578324	16.4405571839671	10.6021922619633	10.6197521992316	7.35524921740364	11.1071403999923	9.60533492363219	8.4977558832361	3.31810855092226	16.6280563778998	18.7432700477661	6.721952988037	7.22017335618664	3.3081768996794	2.88568294383284	3.14953810500592	2.79154707490469	6.04179723170868	4.87500256379954	3.52553640480109	4.51062569854752	12.3905932102758	5.4726410202111
TCGA-DA-A1HV-06	16.568193220633	4.94545180079603	7.51218224186357	16.5701610914527	16.5739964385381	4.53670072248435	16.3612642555168	6.76319478265481	10.8422065268625	3.0474608946948	10.9344454739348	11.3467703602266	11.9721936056118	4.90150693591194	14.975851398909	2.75726641688242	14.9849895154566	6.0395587226731	12.2021282672571	11.9454868108403	9.09973241227838	16.9159088377799	13.4807431223851	3.43881831574671	13.5019720764147	15.4571092361028	1.87827473329878	15.4585591873419	10.0839416391773	10.1582588017645	7.80914789184149	11.7741876971449	9.32036108998533	8.77846967325194	3.63675873143733	16.8926210282469	17.0667011752471	6.907725280499	8.27677671150751	3.61943942812418	0.880165828549379	1.61648966295996	1.25816146278478	6.30518240906817	4.91103175570213	3.55266856744449	4.38878312156879	10.2565166883063	3.38740725389276
TCGA-EE-A3J5-06	16.1170597506323	4.7260714885977	5.58856480690135	16.1136640916351	16.1367749354881	4.74230851975649	15.7885780977121	6.5158931026346	13.2465412289179	4.32805929711787	9.66349771715926	10.2825661650099	13.0832766829852	5.82913844279591	13.4539070529567	2.02128820305871	13.4802224798488	5.87976283006204	11.4287849927226	10.8234142024383	8.58347730917164	14.7187235679528	13.6998129125638	3.24036944935166	13.7058713979439	16.0000137103996	1.77831811812988	16.0178438252532	4.95608157310548	5.06409888568487	7.95272666767325	12.3539888550909	9.93519725521678	9.86775962273133	3.07288287107206	15.6210260947498	17.9090907485703	7.14878068390391	7.89489380792145	4.53914455979318	0.41513056650786	3.22930961853547	2.78560794236906	6.40699970944139	3.63078279010688	1.52270337365004	4.95250033778686	11.4350363531074	5.07465106346978
TCGA-WE-A8ZT-06	17.3443287763257	5.45748247611236	5.92896627397865	17.3446189344564	17.373765689537	5.79357014148055	17.0577920945503	6.66718812890734	13.4472949216994	4.90379197428102	11.589864911765	11.6398086310936	13.0168432703546	5.27679194154833	15.8341952724815	3.16800984783147	15.8590545934218	5.45940376025548	11.9951922324004	12.2689777471699	6.96814936188544	15.4401082116264	12.6355764144175	1.4351797963748	12.6598474100894	17.539495966214	3.52856550743987	17.5463818239963	11.1913794392204	11.1197649528046	9.32951890093954	10.6785967919176	9.76030632026563	9.72236461021004	2.84715301380297	15.9890547778675	18.2926760018069	8.46838388435079	8.03362645063537	3.59369618968981	0.716274188366937	2.42668657476307	3.05437596532606	4.13887412356097	4.361289850474	1.04393284927119	4.29552070881599	10.4885568331915	4.26292830774773
TCGA-GN-A4U3-06	15.7922072057435	4.45939551542439	5.95161931655763	15.7813982361268	15.8004220256774	4.17734735638194	16.1133983083828	6.34095040609909	12.3674467226032	4.33617220200523	11.0445689736453	11.0069755744437	13.5184993583147	6.48868349383648	14.8484906488014	3.46906413772304	14.8587312487613	6.79322970082668	12.5088331637315	11.5564590360419	7.20871422764279	14.5638081122965	14.1181234977258	5.41652935521326	14.137931681691	16.8599758319914	4.64547515413507	16.8496209070855	6.80258182289594	6.56489740388392	5.78282734296538	10.9125741357809	10.0572965988216	9.63518160098861	2.89914333716894	16.0000583596739	13.2841404389278	4.26427645859146	7.54172637772097	4.64674679291604	0.747637626594188	2.47630074389591	2.79204474271022	2.88047760353496	2.43984560079913	1.07497853047647	3.84102651419046	11.9044386034065	5.46113217320434
TCGA-DA-A1I8-06	15.4314853171411	5.08079048831037	9.30328454570709	15.4392614515921	15.4453078705474	5.5449179852647	16.1338185290863	6.4899327985391	11.3068095256909	3.94160427275297	9.99187472953654	10.7635303320623	12.8593411812938	6.74839729886246	13.5289222929249	1.72770550065878	13.5381744500302	6.55898594403433	11.3882297728164	11.9863326406738	8.37802647571767	16.0376466174567	12.5716523895856	3.61725028227847	12.5799153420936	16.0493202275023	4.55632167037086	16.0558428602365	10.814538688117	10.7877534438051	6.38111830546155	11.5515235526969	9.10983798744824	8.26224331291426	2.66371100806922	16.356393738995	17.7499878151095	6.63822312314873	8.95879627319855	4.14445816155623	3.01204541107251	2.76897217190473	2.69964696901907	1.64745498362299	1.09249141285635	3.87957705334886	4.53425346777561	11.9257357299396	4.58390667549262
TCGA-EE-A2MD-06	15.0510800956084	3.62307767218251	5.97319320137234	15.0630244538697	15.0664692486864	3.88403220117796	14.665432848395	5.13583432455284	12.2731322600888	4.80521267737125	9.21144379984968	9.37700209406476	12.4571997029538	5.60298793586735	12.9318824588059	1.78061725295632	12.9463536862008	5.98920130764093	10.8149345907363	11.3929096217727	7.7167871967471	13.9771170497418	13.6655114073402	3.61185081644279	13.6834438323791	17.1131194248183	3.78290663471048	17.1143308777731	11.4380811662152	11.3752277209215	7.63787074598442	11.6802781009417	9.75615160782295	9.21767100969176	1.77959149691798	15.044308370216	17.2340770550214	6.03642695219603	8.45060451470142	3.89454210216891	1.87387507409667	1.99642245096006	3.9916077522517	5.82814706377381	3.87496118053536	3.16078690932317	3.81301412122619	11.5432531333346	3.68912633007701
TCGA-D3-A5GS-06	16.8838938196833	4.76836136987713	6.07203435620992	16.8837158022272	16.8971881285271	4.74913331559601	16.8533263537444	5.73772743449752	11.4012540777405	2.72531031178417	11.1386990836239	10.8236051371094	12.4575444173241	4.97556693534854	15.2563886001111	1.52134349486091	15.3008993846775	5.32597104317582	12.262157349795	13.0618494089127	7.26142355302478	15.4514069928539	12.9532088223605	3.38864358764735	13.008303506546	17.047784890424	3.17925576786723	17.0485439859365	9.17568451044587	9.22013124321685	8.95314974763343	10.4355351025266	9.16987246005822	8.28115302434329	3.24109560444092	17.4882124951764	18.7206386506698	7.2589970118959	7.54157655947958	3.0011460588755	2.18343925273967	3.232115238002	0.873828913585906	5.15911686162884	3.8390546424287	3.49304976649694	3.34540532580218	11.1825118966597	3.41424898207188
TCGA-D3-A1Q8-06	15.4743337362542	5.50864670623644	7.32156211600752	15.4706402313944	15.5253818079512	5.57349269410756	15.435045104163	5.84367630579439	13.1206973200921	6.34344591211959	9.97563364489842	10.0818307776421	13.4991507737811	7.15067569104858	13.2767973657613	1.03998207288558	13.3164852451408	5.95549539412576	11.304797484993	11.6839767849963	7.6760580293301	15.3351897420798	11.0795027709274	2.03002713327836	11.112522701502	16.6532350851526	4.62614594244074	16.652580681573	11.145062431744	11.1371047646001	7.11624791531901	11.2130336573004	8.32201833177606	8.42907145822769	3.09439568005556	16.6797889952117	18.6495589145058	7.37070464078749	8.89709583147433	5.85379000657841	2.94704810403161	2.63644347759023	3.83108241658992	5.19601817006097	4.05558715430888	2.46908660484785	3.90194234390077	12.6200889683799	4.65018123019001
TCGA-WE-AAA4-06	15.9825046802936	4.16985253603416	5.72919240315132	15.9833382189524	15.99170287497	4.51954441086581	16.2181940251816	6.16247015054205	11.8970963591542	4.35979925250333	10.8012254891587	10.9415600325642	13.2334487504824	5.57127203378051	14.4532445833925	1.70106974820779	14.4727416607816	6.40251857966968	12.1676217346011	11.9048353236392	8.33479403321907	13.6096074133914	12.1081359463721	1.95449512269386	12.1222704342	16.1220995355368	3.78929110989626	16.1288332486735	9.49255378656967	9.50443714672955	4.69603050382326	11.3495305060692	8.86987242972997	8.80736958406272	2.69162926689733	15.8946110613208	17.4419989380712	7.05076801479216	8.07354929978705	2.75704879080096	2.23323856344324	3.3920579451074	1.29574542538675	4.39256046225008	3.66843271367942	2.69428725751226	5.13224988047903	11.8372968722815	5.22864180018363
TCGA-D3-A2J8-06	15.6452776874752	5.30480570143701	12.0199648381587	15.6309818812713	15.6493420961513	5.31896287808379	16.0610287601416	7.0532714710146	11.8696648788855	5.73069555120887	10.427371580876	10.6399495419609	12.5328472529837	5.98850190483415	13.8280369585517	3.70628226146196	13.8485239682482	7.00475686185517	11.9866691669423	12.1151942947384	9.40722761879461	15.6868189744851	12.2416451215507	3.21756935507442	12.2732843947976	16.32411636076	4.23952377382641	16.3266843103523	4.68134117933054	4.27076711586099	5.76270081226898	11.576941287226	9.26540016060281	8.96922722752621	2.62994690376137	15.7410615344539	17.4725088933327	6.4436039348508	7.44236632211044	3.09316507499844	3.31568906521986	3.53790290141629	1.80900528528607	3.63002050964115	2.17868334186982	3.99036161393726	4.20753564600703	11.7911188901879	5.2156237739871
TCGA-EE-A2A5-06	16.0497779681941	4.54374450838342	5.92672009928427	16.0435158253819	16.0832504571312	5.23720535872197	16.1775701189409	6.24465624586669	13.2049175069546	6.39262151606316	10.3232506382953	10.6015884952091	13.6139072936957	7.04482287136417	13.1461344164769	2.16454054179349	13.1777809449093	5.48071844703149	11.1182527076461	11.3122434610211	7.19529413933613	13.8326666512245	12.7921622573754	3.52404925415369	12.7985239757318	16.6904721566313	4.43318114237783	16.6904791593977	4.85340026918818	4.84662551861574	6.84076216598475	11.7458965806282	8.85014700630796	8.35844316607601	2.37196787907797	16.2816686991431	18.1401457861602	6.85923457828284	8.48690773060828	4.95195802291707	3.11655335408005	2.83643706325465	3.82568539220426	5.46620316819859	3.44983839129405	4.42251827247434	5.57970128442337	13.0663275478847	5.5963243655672
TCGA-D3-A2JN-06	16.2327444834965	5.38229770501917	7.77797669687261	16.2299814061624	16.2323827010288	5.51104182883717	16.4653414694384	7.05655799523284	11.0363194800205	2.60555557107928	10.7250144675207	11.1018930387675	13.4150310285155	6.36791475808968	14.2668381803516	3.67204253770554	14.28774745616	6.30388455107333	11.5896057669971	12.4478003053094	9.71037935082512	16.6379325178733	12.5393626225083	2.82374680865315	12.5287269496309	15.7830181648552	2.9845590942418	15.7912937120658	5.74758109848892	5.86787883285655	5.45875149966523	11.9321758916222	9.25406561747166	9.25975420509089	2.65023901655087	15.6247806342066	18.1157688824007	7.48322163492803	7.51839970443403	2.74873282159464	1.85784402815809	2.29810018006944	0.964897286801663	3.57750354694265	3.31759942524056	3.20817350907182	3.46651514992567	12.0166859759312	5.77163255503867
TCGA-ER-A42L-06	16.2569249719452	4.49173741909152	5.61719883662346	16.2433699626052	16.2658683531186	4.50952725308723	16.5143531381266	6.30452652712454	13.9954723072581	4.72291331746615	10.9184736786116	10.877013255639	13.6650342346964	6.88921170380532	13.9338592265248	1.9971993949481	13.962106287876	6.1722308265346	12.1738431884325	11.5175891623637	7.40489420224992	14.7466604720239	12.9321461591077	2.27234158113619	12.9519849838954	16.4012134063633	3.10286423128573	16.4015439449372	8.30686847169216	8.19283740550424	5.88274106490083	10.4509235929047	8.32654822663952	8.33917417351907	2.93261286555358	15.9382801166068	18.0887489765516	6.93181204181107	8.25440328714189	4.77582607951801	1.76854710917975	2.9113226272307	2.40806204094108	5.35724984873462	5.65208183632979	1.98964298569605	5.00230442453592	13.1701571611157	5.14402023600662
TCGA-ER-A19P-06	15.7012935206739	4.52106609368404	6.85317056571647	15.6941279539802	15.6987254887778	4.26066105879046	14.9182441937151	5.65870116270351	12.2094427393773	5.02865415360573	10.1321492488721	10.5277094975794	13.1615938135429	6.55848593337838	14.0540349119921	1.67217023318982	14.0781318178055	6.43928150348334	12.1068237442567	11.5872671158009	8.55192008252651	15.6075956228599	12.9218108625342	3.62354525508751	12.9653647499377	16.6307765125221	2.97823434624469	16.6315715582713	10.7273525674161	10.7704769387566	9.38278478055729	10.8653766645496	9.28793204507861	8.64129031232847	2.768651553085	16.3162954758953	17.457609699764	6.32582671478178	8.10073922093914	3.76843274420592	1.67704405324898	2.50894052310533	2.00304361344182	5.76843078009793	5.99336830344811	2.34634353036017	3.86777267721032	12.4721757259366	4.43492363510741
TCGA-WE-A8ZR-06	16.1786522779367	4.19053997320233	5.57653863904126	16.1769972142728	16.1906515628093	4.41001752625911	16.7872687112933	6.68144631569068	12.0536483959332	3.6879950400763	11.261019798151	11.153799037706	13.475493713474	6.26272293035207	14.1881350648064	2.76857095157528	14.204264051391	6.20544926128506	11.206968609195	11.8882225974826	8.35770329519457	13.3997738265876	12.8721265605947	2.82231133450877	12.8961229406555	16.3307081850126	2.99803262634666	16.3262700965362	4.87218063189318	5.02938759328183	6.50698671836258	11.6502955239743	9.63065090018706	9.04786744214203	2.64227940293897	15.6944852525847	17.8126193275197	6.59923438232563	7.83297416736864	4.4971542208882	2.08959600159557	1.54832927904016	4.21743376881264	4.58130252284792	4.15131892930323	2.23301220758641	5.51059387146312	12.1223245969644	5.62673064432319
TCGA-ER-A197-06	14.8706083276214	3.78085364354516	5.57475349222884	14.8825787339828	14.8774763307244	3.86941429019434	14.8632590153618	5.79719316581072	11.5125087800242	4.21076377072079	9.49765720451863	10.1732274389242	12.7246538992454	5.42387243483809	13.6792858264597	2.63747878526684	13.7261972372973	5.94636939743912	11.0927127388695	10.5533215957337	7.37901589743343	12.5718990492026	13.5035873068416	3.75108177030404	13.5299608307101	15.8614400913094	1.90970322491996	15.8685755301046	11.053090142198	11.0775569835793	8.52252615769991	11.8341076409451	10.0676878167309	9.07431463574065	3.37352142618221	15.4709661103555	17.0262343026552	6.43816655171458	7.476545796133	4.41557258551003	3.56732147303418	4.57751940677929	2.38375369433599	2.89852470090263	2.93781377594543	2.9643988907731	4.34687634900713	10.5987776211303	5.13902650451198
TCGA-D9-A4Z6-06	15.5620033280512	3.95104833069287	5.66876521026514	15.5525768210631	15.565939420287	4.14756891469773	15.363421513847	4.94423135456789	12.5173169519871	3.14775188834256	10.2314048708871	10.0678656304997	12.6197440883155	5.54520562847631	13.3835164229563	2.14001153004607	13.3900623664773	4.98382079578563	10.9682335997258	11.8374797159728	7.82689109478233	13.9760349326396	12.8240092050603	2.6116057455846	12.875722232648	16.7710391701158	3.85509002946037	16.7616766558462	5.64755863359896	5.85578280029772	8.64078594845868	11.6922341805136	10.1787447527037	8.88710963910422	2.62352736411916	15.5748594751028	18.2321966075487	6.88644858019204	8.88337258532963	4.72688773934915	2.70103765844546	2.79196415366754	2.88966650049868	1.85598712936299	1.30941411566465	3.82571230248815	4.942834675644	11.5416046905031	4.96288431953791
TCGA-EE-A29M-06	15.5873117820441	4.46112811979545	5.59819528913731	15.5838979237299	15.6062538876303	4.31829810660676	14.6259935483767	5.19372599019292	12.2328621719882	4.81119058302051	9.36379783510757	9.82548938899044	12.2916184276877	5.47930661655603	12.8767782250352	0.91003625584477	12.880921263517	5.96762120317124	11.2043219690221	10.810065519961	7.82870448891921	13.3690873601663	12.4816487226497	3.26320591972945	12.4879958249549	16.4338417712613	3.85744858140375	16.4410358087916	4.78436756293529	4.215651656879	9.45498175663765	11.5037453910685	9.37363193536136	8.90372295077138	1.66462147101928	14.1421484229039	16.8410912985899	6.30159316054316	9.16512068576318	5.32960561002601	-0.0744571298267691	2.08778570293781	1.51093929191715	5.72533420467077	6.02488821810446	4.50676846636602	5.16705791981798	11.7751608194951	4.62995172120434
TCGA-D3-A51T-06	16.0335766995883	3.82100387927026	6.24270140226544	16.0222914264261	16.0330427799649	4.19566116288532	16.3162280704403	6.19753647809357	10.5775596458495	1.96370539065727	10.4160919226178	10.9487923960514	13.6245630097307	6.7050475613471	14.4924649489062	2.38025450155386	14.4945378922864	6.4081801864593	11.8327872933174	12.3575485825048	7.22467708364071	16.6427215828948	14.1056241105766	4.43061488681624	14.1387024306189	16.5034302792732	2.75628446672245	16.496236288092	10.9965950651696	11.013345481931	8.21177824674669	10.8851701049289	9.76601763289548	8.51527967564221	3.53171743632893	16.7232256969934	17.6070577205828	6.15566102484412	6.97745627158865	3.08401223769195	3.36217132673889	2.33853434789556	2.48580976516778	3.09445782410784	3.08351495099609	3.70974030934566	3.89289409729655	12.9657160941868	5.32231223746731
TCGA-EE-A2A6-06	16.0851790022286	4.30525663258105	5.80221087290459	16.069199185084	16.0784158031802	4.71618615437083	16.8817341704278	6.49161124281957	11.5108460885033	3.68980508359851	10.7515765283713	11.2729880777066	13.5026057559106	5.99882922735477	14.3042006042064	3.43707806734534	14.3401656952191	6.62100175520572	11.8968624367023	12.4070287445205	8.64331406224994	14.0746616423507	13.5927922574457	3.09686199861217	13.607309973211	16.5649016004766	3.53290332649681	16.5683120184819	4.45336927309845	4.62772033488638	7.07901895955039	11.9144945913281	9.60419022121623	9.46013361074628	2.46017373013085	16.1825018316805	17.9907885622252	6.67060937551481	7.49073246446112	3.88548435848291	3.11833393445827	2.81466186779855	1.17436088657706	4.87599666670336	4.67036140317869	3.11875794128295	3.94897608520727	12.7229712000051	5.60627916002958
TCGA-GN-A26A-06	16.178476172938	5.1081421827043	12.8744855031722	16.1809991966598	16.1842627177434	5.55014616185167	15.887030793327	6.73637668504178	10.4462208764757	2.67258967221856	9.55335931543556	10.3786508609829	13.2261415426208	6.33348988365874	14.3843881854393	3.41780419584324	14.4295131241213	6.56542058179462	11.7631806621446	12.8840488559176	8.55681770723886	16.8052626253971	12.8688541429026	3.35783851667575	12.8843276059916	16.5322266197292	4.07327638994638	16.5326629432593	10.0710903218795	10.0473645772469	6.13130462766094	11.7251697463477	9.43362931988174	8.44167835948994	1.65802322349068	15.7071550713132	17.4930470714864	6.62439103375219	7.46919776931575	3.45772014944215	2.57162920384537	2.65598724781932	0.736931296930183	1.98891498753777	0.84018422089843	2.7521401799905	4.02378374044808	12.1881340303348	4.41806680091484
TCGA-GN-A4U9-06	14.1980878996723	4.27591476967596	6.15789232655719	14.211121753061	14.1976543822973	4.15228594710356	14.2997165548209	5.91900378593008	11.3512800905132	3.83745853673983	9.67093802704694	9.88565587219343	13.6734396222571	7.67263453797023	12.2075846616451	2.06300412686811	12.2603908971345	5.54319538871856	10.1624556208133	10.2602151005464	6.28489265176179	14.6380041102712	11.992298585486	3.06280614631204	11.9941965261576	16.6368232541118	4.32174901832985	16.6473001126055	10.0682568022278	10.0976498763814	8.87887769249273	12.6809977313739	11.8741883875243	8.80603685318237	4.22735732168246	17.4156959263983	17.031035811313	5.88912698064983	7.70260560645895	3.66626423798242	1.88854476442449	2.01706728099322	1.55683501688006	2.85123774271491	1.26828220049824	3.6577325958335	4.16405547091197	13.298800029807	6.35700115175595
TCGA-ER-A19M-06	15.6691368907028	4.37825205708285	5.62770442193632	15.6627127894632	15.6654073556535	4.11323838978078	16.6500572981104	6.46462293582848	12.3244148522706	3.85069817192711	10.8947871758608	10.9332339565806	12.6245177602337	5.51530179493701	13.7715023062848	3.33114213275876	13.7740500798045	6.56444275324688	11.305654211779	11.9492177703946	8.61651594295395	14.3375330577664	15.1113929318506	2.92810818669304	15.1234274466255	16.2260870878791	3.7435307500818	16.2417263821163	10.4287610726294	10.4114756337017	8.31975064181936	11.90040661726	9.37085092097237	9.83326905017388	2.9682439311838	15.7493788154951	17.0588549845664	6.48429264104929	8.21211797528168	3.2999477036928	2.2026634394874	4.21666897430296	2.53509724354141	3.70885491904697	3.32469924406904	0.954849260471127	4.56929171506485	11.6595548552628	5.63980128336996
TCGA-EE-A29C-06	16.3567289110186	5.27180624287888	5.99511639171824	16.3535958000215	16.3600404030308	5.34292113639494	16.321367711814	6.17712036769977	13.8729027924849	6.68110885014526	10.4560032221788	10.8188386769564	13.5891905931698	6.00852402081697	15.0877233451985	2.7117884891063	15.1130218260714	5.77907412871127	12.0136469815231	12.5973380286757	8.16833344003327	14.2439645116455	13.0858483875299	3.84834824826048	13.11841412038	16.3075375147016	3.52156363872415	16.3054539344427	4.59825513431867	4.26040060009655	7.84494681611638	11.6214061799146	9.72984798178457	8.70477659438808	2.36732449422085	15.8553736699929	17.6369632840496	6.70014865046745	7.47684085364047	2.500262326568	3.08977335001398	2.57473210443267	1.3009369394041	6.64537923065485	5.85445864942082	2.79253795281458	4.79865915314658	11.9049395904646	5.48427221943521
TCGA-EE-A3J3-06	15.5657315873119	5.04542784596446	5.77787055361913	15.5584780480386	15.5649760164214	4.94049642767905	16.2428218314324	7.05312529293285	13.0081945999637	4.82021040531998	10.630502272001	11.3746390385238	13.779529215919	7.02121965337671	13.6907039805314	3.82163429745961	13.7185814376551	6.11467163074325	11.739511028116	11.619921471592	10.1042530568574	14.0690268948212	13.2154325383496	3.83621797238564	13.2086040775899	15.7164533547806	2.05077032237315	15.7241330679902	9.77838781837031	9.78386523940189	6.87757465994202	12.4706707593587	10.302991268376	9.73877082872515	3.79324043395246	16.2532178167589	17.1487671416716	6.60911586990664	8.25052687122649	3.88153298340187	2.30740015443509	3.15450594701501	2.04338244085083	7.408554939007	5.01784177201966	1.3569671731451	4.13717136114569	12.068359204003	6.6496301080343
TCGA-DA-A1I0-06	17.7266403526581	4.09154911732622	5.53375498345619	17.7147644558777	17.7255609058389	3.67675185790098	18.7827141417184	6.27846219272434	13.432373635836	2.74055853903584	12.4152879443119	12.4969361287157	13.8792424600635	5.64955835923636	15.8448635833343	4.03146033838078	15.8737663580855	4.20789924354359	12.7287689751288	12.9951693743223	9.68320710948011	14.3909078789894	11.3524351468037	1.89895451751516	11.2617808385195	15.5975504086153	1.84379085024789	15.5950679829341	9.09182760060932	9.08942704848979	4.92155549787287	14.1083387017158	8.91622091609883	9.99513588234432	3.66640376187263	15.2464005087527	16.2390052737505	7.18048876307717	9.04902817393055	3.23028607166731	2.37742457254151	1.44866733961096	2.41639617443786	8.47490119226606	5.71930065088882	1.51484431167014	5.11572314661466	11.2608312372922	6.66071619468075
TCGA-EE-A2M5-06	16.4958398834245	4.75370929078262	14.881693996404	16.5027182627002	16.5079756113755	4.61966745633685	15.4893725622738	5.83774276954451	11.2487048565808	2.15210741781579	10.0029653501004	10.7722630296744	13.9903091923134	6.27597755857805	13.8973767579016	1.65359079590112	13.9473936066733	5.37876354079855	11.6480519996589	11.7697980353431	7.41800994292195	17.6526051182087	11.9654316210601	3.00242283912891	12.0063423085135	16.9331145019415	3.8137096293069	16.9288297468458	9.25465939736985	9.28046901538521	6.41795138361106	11.473242817545	9.05320135226081	8.92943006692062	1.6493328818639	15.9510020564424	17.4560147696076	6.8444644981954	8.70736970904525	3.93118608533239	3.75646505576924	3.23027493972254	0.585343785905714	2.07023837595029	1.52651155948153	3.04834008262909	3.50620731063155	12.7525677141206	5.96071583711751
TCGA-EE-A3JD-06	16.4607339274355	4.88900144521487	6.60939210342136	16.4513188482522	16.4577826605851	5.05435167162318	16.6893001559702	8.00196158220093	11.1813618215244	2.76589166472632	10.9085604704638	11.1752875840589	13.0113410052617	5.55496651447636	14.768637979008	4.09853670514787	14.7824761850897	7.46984812265711	12.8490822025333	11.4867043105975	10.1450180723102	16.6529758320818	14.5138119002713	3.8805192319924	14.5283119817814	15.4948913773216	1.31134986418033	15.5052018778993	4.39271248353018	4.30490711107638	7.19671792483087	11.7851992499547	9.86484643867458	9.37240902205681	2.3478431385006	14.7507372000876	16.0834009658508	6.06993028341842	6.6024137173477	3.53071629483805	1.60560372469361	2.06161542566252	1.17177124936139	6.12635105315571	4.869738344892	2.35025610965347	4.61649400893796	11.4329689916197	5.06324994653239
TCGA-FS-A4FB-06	15.8184445163975	5.80582172206416	7.26051009565232	15.8172107181349	15.8702896174775	5.92718964621777	16.9845444515921	6.88997107645872	13.2652112787793	6.21894201899676	11.2002165644198	11.551433688132	13.7151970804503	7.71630267116858	13.3878066892114	1.96190501697393	13.398739927337	6.49497929854978	11.8427517246456	11.6358753990737	6.88791488271933	14.7424529473512	11.7841413745081	2.78718455818642	11.798077375113	16.4615666869138	3.68824031264896	16.4696589628784	9.8742270834865	9.88560370141657	5.7787297996499	11.1484100533121	8.7474618188115	8.43761339454102	2.30979288481823	16.047158144232	18.602094710382	7.41395083818626	9.08956676418041	5.25565967319669	4.39666011214721	4.11261885174649	3.38253049718951	4.67677954272914	3.88768878018536	3.77781879677562	4.35274020149902	12.8120805999916	5.69375591592362
TCGA-EE-A29B-06	16.6635184795606	4.16236717883982	5.54095211892198	16.6618140264504	16.6806583034615	4.50733196230193	16.885172717796	5.19800600950382	11.3127588907183	2.69397902767871	11.6461744648665	12.5494199354452	13.6207067768707	6.36827860757841	15.1508876317818	1.70620914412752	15.1611708556917	5.05944488155738	11.3202002999474	12.2939775659443	7.45630485530466	12.397089493549	13.2905501565872	3.28199463267986	13.304672416974	16.7834995955166	2.42503648177697	16.7869769319075	4.95930761597173	5.09259620680007	7.09563140876642	12.4662753579613	8.76813308301196	9.36022033379895	3.88572937584778	17.7131908082802	17.7904652417446	7.17285051066842	8.7159020858487	4.31654379543542	2.75789324039644	1.64667405864388	1.51852955614589	3.88598264702249	3.72035837951276	3.11444430166539	4.7165983668803	12.625859578557	5.30119651912513
TCGA-D9-A6EC-06	16.6536671243449	4.24169814249883	5.60511840108357	16.6562647252579	16.6609023491953	4.60158290572874	16.9887997568792	6.71290197526308	11.6163441491009	2.11527248215145	11.9794088252223	12.202703116236	13.7324565955274	6.02795316286382	15.0065278281635	3.11352280390977	15.0432240866883	5.44126757256829	12.1473793134325	11.4904158587989	6.85439441168909	13.262870521304	11.3328267962731	1.62985568982675	11.3713252860476	16.7414975081392	3.44596200081436	16.7465949738776	11.9064382899588	11.8917078797911	7.34089723655136	11.3001584027685	8.12371837090718	8.63730580813094	0.912503013556353	13.8729382010824	16.7763538264805	5.59246672551691	8.42077815130905	4.58291110905507	1.73058501104722	2.07160899503777	3.10489987833516	1.60894698129553	1.05173702538968	3.8759187391434	4.03459842260872	12.6859821098923	5.20123496474013
TCGA-FS-A1Z3-06	15.2965393087627	4.6576433658008	5.98816760804852	15.2974315952216	15.3200675342591	4.41728543352938	15.8613864027113	6.91159423527552	13.2032777582656	6.83048986680546	9.85514192593742	10.4460857616424	13.316123159911	6.64721914059519	13.7623674925171	3.68656921799827	13.7886352582682	7.60988529432135	11.8839449931891	12.4104342180336	8.68228541015321	14.1977919416677	13.9671801920994	3.90188992842756	13.9760574287195	15.758330494197	3.17907101751623	15.7618991321518	10.5074169685751	10.5035023722024	8.40992068361071	12.3440377736946	9.68094447055685	9.07431727473618	3.11664245152002	16.388257752028	17.6996249624051	7.30396232364166	8.19751138273392	4.10208650483387	0.477354451145165	2.35369949612059	1.31430570002684	4.17929824169368	3.73369200678361	2.50479361890304	3.44281151545004	12.5387319527936	5.62390351756006
TCGA-EE-A29Q-06	15.2238305551976	4.91190046496174	7.62217283503847	15.2247141454642	15.2597533369445	5.29509903431922	16.0484691654784	6.904727132257	11.3836122506684	5.4034681114956	10.467048414415	10.8816983273495	12.629012861598	6.23498381171353	12.9693758425245	3.00778985993246	12.9606323353	7.01693078325201	11.7560007069575	11.770909709971	7.96467544245307	15.9608372883173	12.9793970063215	3.94919147031595	13.0099987158773	16.1996438586133	3.36299801211362	16.2075806819181	10.4488057226627	10.4096613884838	5.54710278260985	11.1764460995991	8.75632478726515	8.60299626438771	2.98877108694058	15.5635600885919	18.4947240974899	7.4900898438343	9.37924300431501	4.31976625436382	2.37012103097139	2.24916611283689	2.75732123023953	4.77841173306611	3.26661520988183	3.11921717337866	4.88753001274099	12.7282369491074	4.75462506543039
TCGA-DA-A1I7-06	16.1357908073135	5.62461860851871	9.37881959154135	16.1307161140302	16.1407202389658	5.62467513870104	16.86526793379	7.69730775974639	12.4321847413402	4.69926084023654	10.6501682179575	11.3739673453657	13.5064761529091	7.22009735593522	14.1692217881835	4.41936397957239	14.2097829333983	6.07220139043066	11.4632746268707	11.9757421585043	9.56507721390657	17.1204872625434	12.4710657709727	3.17558469900173	12.4483335167468	15.6801841822287	2.74504992388985	15.681905472814	9.14838417721319	9.25050952194353	5.67130745887888	11.5020100491267	8.86237790322778	9.3003092322104	3.33477497371925	15.3825063202874	17.2740879930594	7.08362714433162	8.48105151169745	3.50528936954528	1.74166953889284	2.42356181870853	0.703299943970837	6.53830967698289	5.58050128667261	1.34621402472699	3.9936802253126	11.8069428838891	6.40365431106795
TCGA-ER-A19W-06	15.5412481765711	4.91280484175575	5.6714741279934	15.5376497854595	15.5389288876991	5.04493725138345	15.8014124314737	6.88601110004293	12.7187658858188	5.63155602624575	10.5182339336219	10.5931787704242	12.1339299725132	5.17011965663716	14.1138120525699	3.73901021700445	14.1079208925002	6.86602166052465	12.156522438529	11.8663529526207	9.24349409442338	13.9990996124372	13.4223662103835	2.85928881776945	13.4124679009393	16.3051033816727	2.51290870148522	16.3067975703503	4.91122128292638	4.53963326153328	5.80249781058906	10.7879974993857	8.96236652379633	9.29331330702844	2.51850200313148	15.9189355909822	17.28846807912	6.65356758544142	6.00621285126092	3.26387706876775	3.35851246962418	3.64537652760446	1.36716021370568	4.81815695064715	2.85130867859183	2.3391782770703	4.87837039666573	11.4338350448667	5.23025339014551
TCGA-QB-A6FS-06	16.6122137766311	4.47243694311754	5.71168838988354	16.606341551776	16.6101262112459	4.0725821232869	15.6311632212526	4.95467278904195	12.7227718087026	4.66655682498669	10.9500016716195	10.7970942465998	12.7994217554078	5.29605602825708	14.6288007008904	1.00495954523815	14.6067317020919	4.77140885899922	12.2298740507666	12.0690976424687	7.22682622047405	14.0538973602886	10.0856899600707	1.39802706711426	10.1182192902843	17.3184860807808	2.95884422521878	17.3097455475242	5.08584846188323	4.90482603595505	6.85154749943775	11.7893958781034	7.89642830491777	8.29462312122484	1.00245090160717	14.2020203323352	17.8252464762031	5.7215644759156	7.89606790276819	4.4245472710968	3.22737749676883	0.923998388708056	2.26518491463886	6.82527567973571	4.80679402251212	3.32410797503617	4.92296214677255	11.5969031351427	4.03062476334339
TCGA-W3-AA1V-06	15.9631017978203	5.05625362144708	28.5710013173788	15.9565249013555	15.9577839853091	5.27951161389792	15.9618289433713	6.47165846699662	11.2826659873299	3.7822520300228	10.5768410163426	11.6030403205174	13.7303267873552	7.2881836372258	13.8267461941639	3.66324993032065	13.8522836995461	7.1257354315866	11.8150788672732	11.3946577869915	7.5066144690514	17.7446008355637	11.6431547495483	2.15839034357755	11.6496091178479	15.8748232546364	3.93916176712974	15.8778402600828	10.4108643588158	10.3950648511409	6.24222032263355	11.6854009696853	9.42133239771514	8.58451038825413	4.54466319591323	17.2934130726305	16.2607311927247	5.8291023131836	7.15184087536634	3.97799624866928	2.02097010729763	2.71111122671948	0.929034216637215	1.74141040498086	1.19097959518828	2.17674463294227	3.87363660607405	12.3715869019	5.72404509876213
TCGA-EE-A29A-06	16.4700641406694	5.7619306799875	6.68210008515483	16.4634164346601	16.4708130867292	5.80062168130915	16.7800263723234	7.76062470441833	12.7209390229961	4.82089209574825	10.7264889008445	11.5604233472847	13.4289542249615	6.53773272448833	14.5718316676983	4.43274512294891	14.5749435781967	5.94850758798611	11.6890725493096	12.3262202226015	8.84325458194708	17.1862575218407	14.1707937460137	3.75490607262435	14.1863553755563	16.4151637112115	1.27525557230231	16.4160589291525	6.3384417631865	6.01574342875434	5.84179698618495	12.5187195197878	10.4651115402591	9.56099385155521	4.15366700330484	17.1560086188657	18.3669073715017	7.51518784304773	8.61884484556995	4.74654877791773	3.03110702551635	3.19401245613089	2.44271061866517	6.50959762456097	4.98216181281559	1.99990659732168	3.77666472525656	12.037735829052	5.69156882582634
TCGA-DA-A1I4-06	15.6849802412665	5.37668574234731	5.71437695447336	15.692436558776	15.6958490921828	5.3439091051816	16.4287716281868	6.78036024437561	12.7032996022269	4.95960493844732	10.6165375029312	11.0912999533403	12.9764046046387	6.29893654500057	14.0506521627838	3.65822947885929	14.0555890225443	5.39454485881069	11.4879138252898	12.2695516675091	9.16200918904667	14.143979291045	13.4874434698492	2.97218230164816	13.502124860727	15.7893313498171	1.45609702854717	15.7967332852871	5.36574422381865	5.7506827580688	6.06906076215677	11.9214440596553	9.89762947325321	9.17812624308338	1.97076538429262	15.3994796383802	17.7158884989562	6.60163137638703	7.55950103212826	3.37031535540356	0.926223796782197	3.05088337876059	1.47255623388694	6.13152020060543	3.77060113840541	1.18511040730766	4.4722858289603	11.262375120683	5.53636279596822
TCGA-D3-A8GR-06	16.1186900355718	4.48421724249477	5.96927928984517	16.1130401350914	16.1218760565451	4.72603923005155	15.5033596466042	5.89834987566062	13.4881766158536	5.51894484003735	10.5494113243112	10.1342755472746	13.5355501883357	5.80128209619575	15.3844016572541	3.07458460454058	15.4028205257609	6.5231721319657	12.290706266375	11.8829387355841	7.23937673635156	15.0985206333468	13.3897318584496	4.09164877164957	13.3953909726251	16.0864939362446	4.13440512573388	16.0891671311102	5.27177804261039	5.07478822712051	4.87377504778516	11.7058550461562	10.1506985238865	8.6857070884192	3.05535460689889	17.0163411946924	17.2882693645382	5.82492111428177	7.85128252568621	3.28261466040424	2.06534881155149	1.50421838177516	1.95118584690455	4.63003497266418	3.86141131335357	2.20552375995358	4.3006068290912	11.6567104671038	4.00813189940792
TCGA-D3-A2JC-06	15.6350643870995	4.40328763455483	5.88229846335101	15.6314858630601	15.6394004728429	4.42002764751529	15.5576450665674	5.84105026253007	12.50314306414	4.25147702510473	10.7427464930024	11.0977414687482	13.1861550927117	6.11345878533491	14.3749480889017	3.58118475996762	14.3885716531844	6.43871349720052	11.4688011933596	12.3188235421403	8.80047698472533	14.8764846422812	13.0599813778493	2.97530925941223	13.0920198829688	16.2650323040929	3.24153522350178	16.2677019667942	7.1293799700907	7.05979950202063	7.50560872830965	11.4435838462651	8.98727597560662	9.15606679666323	3.47417920774321	16.7231142470244	17.9690880031362	6.78185969078596	9.00066735955157	3.00222642732833	2.66675615495329	3.21664544797293	2.44587321150749	4.37824856843631	3.36140992654264	3.0393717877495	3.77552051840279	12.1416082728849	4.87444816094931
TCGA-EE-A3JH-06	16.8415045590254	4.70569465958588	5.57692805050993	16.8385320180982	16.8426566191531	4.82690768107163	16.3301012458283	6.7715037556084	13.1719607465304	3.9508730879241	11.2943693354334	11.1495493933303	13.5570477729209	5.5560283388893	16.2256512477343	2.95525355149896	16.2307240850376	5.24781277492674	13.240625176835	12.3398564606488	10.4967096170077	15.0691229152806	13.3226217826031	2.53942280398496	13.3391062792654	16.22275766722	1.76766755183978	16.2272472822918	10.1173012276238	10.0480454436596	7.70855344839135	11.4256352527575	9.60873625072713	10.0700733962433	2.81160452907213	16.2182076334549	17.4883444084436	7.22686039462391	7.43934431959823	1.9068472780495	0.0645038521660508	1.47625799590737	0.881068314794306	6.46399692811215	4.81951082542686	1.86152774365445	4.39927381386497	10.669267733573	5.14623064370676
TCGA-GN-A4U7-06	15.5178035482015	3.85370979085669	5.68386404161522	15.5073085984148	15.5187644989102	4.03214761978861	15.2927051624068	5.60392809300914	12.5638575883223	3.80222026413243	10.4641117829559	10.3035398529892	12.9529745283735	5.30681118964402	14.5460812078984	1.14336174767763	14.5501391239692	6.44258972575025	11.8452565518543	12.5413545953357	7.68203183700097	13.3679319782544	13.5020272344691	3.91570673736116	13.5167732003015	16.3084196001186	3.62804434358731	16.3071673930527	9.25051527059837	9.24052537974579	9.02754666127292	11.9301322243674	10.6478686974303	8.84286265637575	2.89498037728629	15.1289810747731	17.3900972426769	6.60526070452049	8.9473316304624	4.17484389244844	2.2762158394856	2.16031263176238	2.94168425186122	3.61010347826343	3.18166659325085	2.197657129696	5.94550544114237	11.7376375401355	4.35700176089077
TCGA-FS-A1ZM-06	15.924847476382	4.67035537137941	9.35848184331195	15.9322053517382	15.929582788534	5.06694475786774	16.617567295182	6.94015680800717	12.6770937715419	5.19428691971154	10.2421996539668	10.8319731602352	13.7652191536045	7.12374627571557	13.6568697143996	2.20567644694748	13.6890774770809	7.34583963897883	11.4914619886006	11.7169400585469	8.87287803722247	16.2189010134494	14.0406400909374	4.84403014313145	14.0504669425407	15.129219029967	2.58670206875194	15.1390293892574	9.52827082962367	9.55844769625802	6.37660311370999	12.1656088728805	9.97438230473406	8.39107326427292	3.91896592108784	15.6748135682066	17.5478249746091	6.80412143742297	8.26528155741921	2.75399494297763	3.93136940271049	4.61891566160751	1.43806107132645	5.43302887549478	3.49084070288219	3.43222198882332	5.07308907219734	12.0487785438598	6.11895950917271
TCGA-DA-A1HW-06	16.0997483446258	4.56183969086384	5.57574049448086	16.1081724303575	16.1190662462183	4.75778618916929	15.0400948042948	5.10520705774157	11.5075666269879	3.47295900239999	9.50116044998748	9.0889334903399	13.0419874953257	4.55717392628314	13.7212808019193	2.00842768104013	13.7419072062547	5.26865119013929	11.1450251562293	10.7706509653754	7.40571419974286	13.9307162741805	14.5987448628487	4.21828925485463	14.6144559962871	16.6516231510115	2.20572438178621	16.6600315796885	7.48929770511381	7.4245508406995	9.91924607050893	12.0680949553866	10.8564620356953	10.2561853521855	2.00295667485982	15.1801295250976	16.9700232502674	7.01614550167968	8.0044388789985	4.80445965512589	4.70806328798306	5.36014175501616	2.74149373484001	3.86478983081323	2.64142414237365	2.48814403001001	4.97209432639263	10.97270639454	5.55016309257327
TCGA-EE-A20C-06	17.0106542299708	6.2414428648865	6.95086786492932	17.0148627676592	17.0225619745135	6.20552340452781	17.7539193883897	7.11644150745526	11.6053404495314	3.49299596364328	10.601469026336	11.782720520447	13.2510185447067	6.30201416194498	14.9086413565618	3.36078378902854	14.9291974969174	7.91413387955413	12.0500222709559	11.0071217272318	8.19623069786349	16.4379025344554	14.7379879204362	5.7273357338454	14.7486442956848	16.6603215966253	2.98957443082955	16.663768153336	10.3440475987289	10.3826912569026	5.01100379953009	12.6705830799371	10.2123178175489	9.3310436280523	4.26531481812468	16.6696472376908	19.6083984189754	8.42774792399416	8.41036115451228	4.04118542303407	2.9233942650018	2.29395195839276	3.11267886181289	3.63392431695023	2.40985127865476	3.88994826782223	3.79193755852038	11.5470276409909	5.29159473854615
TCGA-DA-A1IC-06	15.9657230878853	4.65834744087715	5.90415123814532	15.9643184440458	15.9860015435431	4.81522472718169	15.5336726137101	6.20281111789464	12.8399813291498	5.17467504958431	9.4790743471082	9.69121586075589	12.5776312268372	5.21731087846272	13.2497223997209	1.8818933735926	13.2579139422823	5.19785119787057	10.8814368524548	11.0867715741884	7.94235237253307	15.5757672051752	13.1232078384786	3.22462231388243	13.1263179922951	16.1473397394247	1.5640063443212	16.1531357431226	5.10639567314456	4.68435649019414	5.94504199602525	11.5822404973995	9.19671361572525	9.25809550857876	2.0867293938277	15.9316154808041	17.3713107376969	6.74694526646113	8.19843103401432	4.64147993665839	1.43579901340437	2.05006234915836	3.08090526628944	6.14099886855165	4.41117323135807	3.23076392005781	4.64657390658975	11.4673783614168	4.89859070311002
TCGA-D3-A3MV-06	15.7910316982367	5.71064968634608	6.71559026393668	15.8137734859246	15.8095437019584	6.04781239444652	16.0781200957928	6.17684113967907	12.3198934695129	3.84947211392142	9.869549262585	10.3831653895012	12.7910785380214	5.89851229354319	13.6026619689298	0.960934158940058	13.6026875232225	5.89931056671035	10.9649351604458	11.0178687524636	8.5863830048193	16.1323801114614	12.5467600751394	2.09800429524034	12.5509033017675	16.4738268740284	2.53904319027678	16.4704385805823	10.3266819563541	10.417812998231	6.50812904436268	13.0513333464732	10.3904737788693	9.01187087998886	4.65620170110565	17.1582651510531	17.811812939887	6.82546723022777	9.01358688814996	5.09349676350326	3.14914381624126	2.68868388587766	2.60137377021675	2.17456307561386	1.6303427592646	3.01031208537749	4.40486731338777	10.955450369104	5.74664960673751
TCGA-FS-A1ZU-06	14.477593758497	3.95424236551457	5.51624216555964	14.4631133599995	14.5239858939252	4.25644544231382	13.6583532287575	3.99928714575577	11.8717191532043	5.16661312274741	9.33291576836133	8.99095417481051	13.0893825102255	7.30320134316355	12.0825757620392	2.5312704052585	12.1132207953325	4.57474651271035	10.4558028645443	10.545055195381	6.44297829810972	11.7068511186197	11.1733687866553	4.14231757596881	11.204477293814	17.8268003534114	4.13124436511069	17.8271238139085	7.58268257160903	7.26358810781762	7.7940475662914	11.8269084081575	9.5363318615693	9.05964385849352	2.51784611225292	17.061678033128	18.1929963637517	6.77039191963607	7.30897538341127	5.43495203971993	1.70268245683085	1.84780145031994	4.74813308967092	3.68969253903943	1.95122378371133	5.41712326113917	3.71258183828805	12.9318837999157	6.46346800243352
TCGA-DA-A95V-06	17.1515250702106	4.48431526722507	5.71670085222134	17.1577708850066	17.1675354255364	4.60164270535777	17.0930916632225	6.48752266948078	13.5567763094403	4.46751366379437	10.8204193882317	10.8503528127828	12.4012187832383	4.47051021227988	14.9052247263466	1.7869698546179	14.9047797118227	4.41469707809925	12.0927474714952	11.9934487391165	8.31948459830396	16.0117930748612	13.451479621614	1.33807295787194	13.4466664935652	16.0885704164847	2.5113832647604	16.0964646348993	10.0345228345861	9.95092256338169	8.26642488291288	11.0255513845046	8.31275048646357	8.80350161844842	2.30646652755606	16.3366525704332	18.724429541494	7.53914788920414	7.63754416730526	3.43980713625371	2.86100451855286	2.27023012252005	0.683925526587303	3.97855215804737	3.02848251488065	3.21619326474248	5.43069263363494	10.3874207122442	3.16833923379777
TCGA-WE-A8K1-06	16.0960919805459	5.00365309830505	5.60744456625145	16.0955954593154	16.0947843052847	4.92956511850449	15.9297570840918	6.11627821365904	12.746349599294	5.2221469181845	11.0348026743459	10.7699772534154	13.2927710225436	5.588146560375	15.1140570990285	2.8918529575532	15.1272444498444	6.66959355848877	12.602546225056	11.8910061754913	8.93365593588307	13.8721916548608	13.4156512018721	3.4068702508833	13.4409750428446	16.3482487645119	3.96755556961369	16.354273922934	10.2670437232079	10.2491423253722	9.43118481680289	11.3004081173349	10.2185744616162	9.01196681618067	1.83699970268678	15.056496119275	16.8554802708191	5.50877545881242	6.55554824265208	3.36408062356188	2.15792529104114	2.69057952713396	2.4216462793583	5.86713158845755	4.22063035852941	1.83908203577482	4.63492375490454	11.9754772542844	5.67371024799194
TCGA-ER-A195-06	16.173982594856	5.84582983103199	5.83027501791536	16.1785287388895	16.1882444255222	5.78500998180183	16.7322108014477	7.30379756713088	12.7792661998403	4.91674609056213	10.3519437870777	11.0259147029812	14.0083724003848	6.71125439647965	14.6752679213203	3.25079926791019	14.6932969456878	5.83795874668998	11.6076990700353	12.6159360400038	9.15822087888039	14.8539669410732	13.4291111404261	3.49096075980963	13.4298948450261	15.5786396543283	1.99786510017372	15.5882732702559	4.20029015215981	4.19104349678005	6.89405132064636	11.9214055826901	9.56240262796625	9.47268384774443	5.75050281621914	18.1821416983039	17.4109712249857	7.52993062740617	6.81646279080958	3.51547238235389	1.95115815709578	2.07784228428285	2.26858045012728	5.72379973426562	3.76960941387417	1.77574351324527	3.31674827469898	11.2114305411312	5.95387257940651
TCGA-EE-A2GS-06	15.0034633346253	5.95650686188275	6.19137260348665	15.009895378654	15.0586732612959	5.9175650979365	14.8124888430332	5.42152679631013	13.3156227991715	6.28948168783199	9.81678517261799	10.7953549816001	14.0474227210673	8.64342347485845	12.6628654891917	1.66905500218413	12.6638338402532	5.16454220367056	11.6017122895636	11.4429501565503	7.13766865735786	14.2706919450966	12.0823514284525	3.41828573482052	12.0975900048751	16.7676210665109	3.60480347137484	16.7681796795535	7.28955060477066	7.33588568024725	7.10053372709629	11.019982354609	9.49497849142444	8.45730220546555	3.79823679958741	16.6760910722427	18.3145751694335	7.79419441127876	8.54479538697505	6.36324357462288	-0.383690880198864	2.0818330915597	4.23536694072591	1.99803090681266	2.48978884779342	1.84147972476331	4.66032909150977	13.7575960556973	7.08083052136443
TCGA-GN-A267-06	15.4412766728648	4.71728143643071	5.57507702687943	15.4517659414692	15.4565731639602	4.81122115897242	15.5155316880469	5.88898732786654	11.7002088163519	4.29125232893431	10.9253405728021	11.5959343014786	13.2648820874046	6.62243841554154	14.1589477321677	3.32880844550471	14.1704915385632	7.10146989389816	11.5132679967517	12.0231822816884	8.17942305261262	12.8931695800622	12.8534151531852	3.77059439149086	12.8790280499825	17.1447634399769	3.84823388583637	17.1437880456353	4.58661255228862	4.85197658328729	9.44618144965905	11.7889707497673	10.5739445409534	9.44901694621738	2.8308186418464	15.7800691133547	17.3361895626373	6.10303011765697	8.20390750641583	4.32037529233168	2.37586981030374	2.90922213125291	3.01906713515547	3.4372020067237	2.57636502576344	4.99555265073942	3.74192603296819	11.6898297592929	4.6091277999036
TCGA-FS-A4F4-06	15.5610623197406	6.00416082698012	5.64176521587282	15.5557319987377	15.5645574787228	5.84110697815617	16.3177754305699	6.38077050106578	12.4128339957172	5.62023439066421	10.9529981058617	11.1161199336264	12.7057486644005	6.39680119977633	13.7420483340963	3.10499158190594	13.7699903896984	6.44827605729094	11.8214572160739	12.0947626885776	7.90824640978653	12.8266597534219	13.1023072151029	3.86314865122375	13.1281909132553	15.9861844226028	3.72079900688906	15.9894043769925	6.10979091511927	6.10538163650705	6.37525610051011	10.5657959388046	8.93779980233792	8.57479595427991	2.13242774748775	15.7999985329144	18.3182855746534	6.1810121629595	7.76754037060527	3.41883172832041	2.29355270773844	1.70884678849576	1.34901893441273	4.17802057139888	2.51006626302431	1.96084710917937	4.96988433069686	12.0564955143333	4.59985374369738
TCGA-D3-A3MO-06	16.0298965819954	5.63959799737009	7.340338488021	16.0312987454839	16.0526979871554	5.98199311843482	15.7431417165605	5.95641743461826	12.9796856785063	4.41576419631328	9.57033125608998	9.68302343208115	13.4791294720468	6.60236004728269	13.4141046285084	2.09006502791532	13.4188757215739	5.97657991312131	10.9583335501534	10.5663300173312	7.53309766214865	16.563414172286	12.666593543081	1.89190789789946	12.7044265437373	16.0509501109473	2.43729465188384	16.0544943769498	11.3413335418568	11.3469090442612	6.95556568684627	12.3104071006946	10.6935319783938	9.85833219331084	4.22267223608869	16.5944577160996	18.347493434013	8.00429780799211	7.93412596610208	5.30067628467758	2.1219984748831	3.28971414180685	2.58209479302094	1.9902560921242	1.04053130667389	2.41770778494393	3.51452140325966	11.330545419922	6.31305684001764
TCGA-EE-A2A0-06	15.5183852786037	5.06798504944546	5.99273733206421	15.5135878673567	15.5399508419515	5.0149882624372	16.6109117853833	6.28644472145255	13.6593792145284	5.943314891974	10.5119443150077	10.6313438717971	12.7285617157138	6.62912464296775	12.9028009016053	1.67506632082046	12.930411951556	5.58502330150903	11.42380490401	12.5779446528229	9.47182181333993	14.6378861365052	11.4706939993519	2.90443240230265	11.4979763349974	15.816005377988	3.8712591908787	15.8223660498267	10.5870990478189	10.6008543888612	7.67436349938525	11.4678757745755	7.92462775576967	7.70304902266872	2.31360342276789	16.106433470485	18.2306846926139	7.004722326014	7.45802461110054	4.04176535381383	3.48621323952523	3.34800018760506	3.13711650180449	5.12897734289275	4.43534803873633	4.43848791308432	5.12282456271891	12.7364323807168	5.25107255351919
TCGA-FR-A7UA-06	15.7878717037076	5.01156571349539	5.87605029581227	15.7891859470817	15.8129789701094	4.96562812702606	15.9137115561671	7.06652517479347	11.8414809187939	3.73150737007358	11.0357975565405	11.307202298984	12.2079613081575	5.31030103206453	14.3466315164437	3.6558827467198	14.3695352466436	6.88731561641541	12.0426712582067	11.8034191317384	8.94826331915343	15.4055585498064	13.6928510958039	3.28061662881364	13.6923604704786	16.4717980728325	2.42381721229279	16.4667991950194	9.47870019762334	9.50869349472224	7.25652415116048	11.1042925853284	9.47992396504003	8.90727631982515	2.58704996736228	15.6956099698455	17.5948858700894	6.55385082872258	7.07862871480176	2.41868357233707	2.44562039397453	4.44431814957422	3.23056095776285	3.3065531683431	2.94083412490035	2.87820196078295	5.28020270382111	11.4833163497311	4.03207220101252
TCGA-ER-A19S-06	16.1687454998685	5.01086866014954	5.72886566171821	16.1748369062042	16.1860093712696	4.80094949955715	15.5647677109455	5.79888630132582	12.9063772058872	3.8981963728999	10.35165394801	10.2408824229041	12.7079108746549	4.82195437380605	14.1596241407145	1.38731459631246	14.1926735750947	5.89866986671342	11.5538377064748	11.5137065832719	9.57735988931558	15.3753166895637	13.9452317979316	3.07765512527092	13.948967214338	16.4354254990783	1.65262754871838	16.4477442844172	8.88129488207553	8.90941771066396	7.8661818292176	12.5748437614839	10.1429054385	9.81189449372982	2.2157783016751	15.810063608486	17.7649515506688	6.90248688551279	7.39277713825977	3.83061459004354	4.09265825384059	5.03783000558049	1.71286631259875	2.9859184836422	2.31730355554426	2.9056696304644	3.40606438975691	11.1682432205913	5.24813437366151
TCGA-EE-A2GH-06	15.2927562007027	5.71793862679225	6.58301636635342	15.2828364882669	15.2916756323715	5.56846302654805	16.3993904738763	7.85641101719392	12.8553106606445	6.6002307069867	10.8592626999937	11.3036981825726	12.7921455625966	6.97710147433654	13.5626234840702	3.77544453428116	13.598533949657	7.10827617140739	11.8392904609276	11.9514289020952	10.4985759705465	14.7643376079301	11.741123484971	1.99783820121585	11.7879199701168	15.7911637417119	3.99684261218241	15.7841594992223	8.82441184902984	8.83451460581066	8.49060574954151	11.0572689359174	8.32608016650478	8.54860317306903	1.72896856948905	16.1529462884357	17.872123960143	5.8009415613378	7.35088241782012	2.65900674173801	2.80147005916665	3.1643352191741	2.64700048797138	5.91115094515514	4.30404535331177	2.74520807532796	4.57735004029494	12.5484188767346	5.05507036549453
TCGA-EE-A29N-06	15.704689987334	4.80630680006867	6.29520584572494	15.7139276838548	15.7127639828288	5.015110835507	15.678170571615	6.53628403400235	12.1891337761013	4.83650598914997	10.4737246579611	11.0260193956591	12.1701417469967	5.64124657304423	14.2301558844729	3.04417972998653	14.2250715854853	6.87376788054332	12.0035498734245	11.9731706506576	9.89460625529463	14.9351447224933	13.5593651487526	3.38239098853759	13.5685544154562	15.4528137573575	1.74992563557848	15.4589960318993	5.63241601282851	5.62733275505946	8.7221111034055	11.8462754943813	9.28915952790739	8.71853716959711	2.14655130539642	15.5918863935314	17.4933357049785	6.94323350555165	7.61727678991267	3.20911910845398	2.43853412291457	3.16196617119141	1.8427661063538	5.69818863585957	3.99000868067347	3.10353635039863	4.63483214630272	10.8734115844395	4.44811740445249
TCGA-EE-A2GP-06	15.4611287664294	5.04162880597711	6.55200957356301	15.4563228254128	15.4686596784766	5.08870933999268	16.0786526669236	6.82456899949314	12.277240361677	5.2092790912811	10.8865892919555	11.3203363559555	13.1450745738137	6.81044199530326	13.8220410808898	3.15632429531972	13.839625455805	6.94869145466625	11.8302817734538	11.2742758800566	8.17603473208043	14.3760550693697	13.6281328647091	4.27726112792485	13.6432465660558	15.4350902272372	2.44927624414481	15.4265723613424	10.6308736143209	10.6287029297902	8.08323061322145	11.8594906241899	9.73290626664866	8.65251949519479	2.39775503645787	15.3388666443674	16.8499734363995	5.95553855097229	7.20401205526124	3.41343845800451	2.49497076211242	3.45247879037331	0.893238628676188	6.56642341352849	4.785437659869	2.86490578778256	3.80739799193512	11.5217439686871	6.29161064361204
TCGA-ER-A19L-06	17.3058774916823	4.81278199515155	7.02542202199451	17.3068556690547	17.3098292424016	4.82829357563951	17.9100648598525	7.4265586453068	14.553260613378	5.4333360848431	10.9475249982521	11.2660140688098	14.4431790645278	6.56859226804466	14.9705678720055	3.05364886948075	14.9897881988636	6.7398815209953	12.3465754376198	12.1728629234291	8.54737758875904	17.3036060603598	14.7129069084001	5.10536982074956	14.7264163856392	15.276273972248	1.4210701633985	15.275686867422	4.27039306563675	4.7217056897627	6.3990053329268	11.1940098536149	8.68387777148269	8.77616977689018	1.46824523790641	15.1412166374152	18.9751346678885	8.63298573713868	7.97097076773125	3.43925115396574	1.52895658204043	2.68115655736309	2.2653391649041	4.66861856481808	4.80077113748511	3.35546730555197	3.93882449882061	13.2858842962631	6.11330169625462
TCGA-EB-A6L9-06	15.8205089611355	4.12136828871317	5.82005103633774	15.820453642073	15.8426557939709	3.9406515930345	16.0522709310264	6.3865655607081	12.9055129886869	4.16992279505407	10.9063233609843	10.3834084202233	13.2435453721769	5.20930500928775	14.5440931160657	2.50307754106835	14.5749323137748	6.55782759376828	12.4437724715278	12.2531843083946	8.37688004382182	14.8620763855983	13.3340453956273	3.28457637970235	13.3570039112742	16.4746344878992	3.26450810097118	16.4742853236717	4.81690339587454	4.81003242493482	8.13641319639333	11.1594404745633	9.47433091375799	9.01834185242243	0.406309037420349	14.4897375924945	17.4340663036479	6.45253931523408	7.21011210427618	3.69291840609525	2.16942960879346	2.46473094639123	2.552499630801	5.91176172387273	6.54920664654858	0.407903920415395	3.94120061841711	12.0995811432441	4.47868332560444
TCGA-GN-A265-06	16.0477395721182	4.84542546172577	6.4479036873651	16.0459948660459	16.045531034921	4.87674780394515	16.1978844922773	6.87959504454853	12.1009844145196	4.88083153424718	10.5050867970782	10.2033847377544	12.9884665614722	5.94059186362483	14.7550600830976	3.3121212739699	14.7830078008165	6.56614414404532	12.0786801382231	12.7647701070405	9.59859148062535	15.2043509533891	11.9234829891979	2.04572037993987	11.9094315122552	16.2058075864825	3.83751063485609	16.2093527003944	6.85376325426862	6.86128871888338	5.29230003047347	11.7305171770344	9.00011014827483	8.83245643574051	2.40610001786244	16.4803010467978	17.5042401763463	6.42984774796256	7.33476060324578	3.04362181500544	2.960401842289	2.47197443698355	1.49598464041611	4.68057843621343	3.29970333975462	3.76595061057135	4.49198064764847	11.6488163104244	4.45429964606463
TCGA-D3-A2JD-06	16.5185423956522	5.28015951262042	5.64303543554497	16.5289513489658	16.5250880336669	5.42371105599526	16.7906994690599	6.49411531804105	12.4991692431768	4.32241557065108	10.8635107623301	11.3547939471906	12.9001646554857	5.85444305541143	15.232068570655	4.09941137060891	15.2427663741117	5.9865298769605	12.1896886082249	12.3435871317482	9.56758219522177	13.9321298256269	14.2040888326282	3.51070516675019	14.2286159544054	15.7122280484016	2.09301953508593	15.7202522450039	10.5227024331307	10.4731393582093	7.73106117149966	12.4350329002249	9.59394048343736	9.31705430571945	4.16142176083087	16.7474433440755	17.9019831243075	7.73570543580688	7.97286303385775	3.16624029216094	1.34529267745986	3.67112928350714	0.903994794589107	7.42299208405461	5.60720819331181	1.11268240903415	4.51425578936552	10.7489342621177	4.9644299346488
TCGA-EB-A5SH-06	16.6358779347156	4.38109837298646	5.61081069913266	16.6348686164886	16.6418133902686	4.28623705454631	16.0322559903309	5.64615469359738	13.0469291884693	4.06400134740867	11.301152761536	11.8056274944543	12.5026462640499	4.95000370711032	15.6507882589713	2.18755282985685	15.6923711066316	5.63464605190781	12.5737606245586	11.8992151489151	6.26050958423344	13.4900580719658	13.1713101163581	3.13991755312516	13.2255234555423	17.1388148971668	3.11843661630794	17.1405654668828	6.05419431578739	6.03229741871256	7.55789270718326	10.643930981455	8.8421017287328	9.23753114223263	2.18080178247839	16.5556531350342	19.0892083894956	7.11782495359957	6.80890870497173	4.52727328341517	1.01258605911667	1.75618167273536	2.06329497641402	5.31321155034346	4.0259496761759	1.24727016936451	4.56235447192808	11.1264897735604	3.05925030303027
TCGA-GN-A4U4-06	15.5057571947776	4.26960432820749	5.66667790836498	15.5094277321226	15.514579711539	3.94605734809335	14.3448575622433	4.77409320472279	12.5865739275425	4.14011868299085	9.78398153046339	9.24474315698546	12.9039894056507	5.1899497573699	13.3182928158768	1.0439730052832	13.378622710956	5.76048139574622	11.3667577355921	10.9237270100062	6.21322475895842	14.8831860091563	13.825927675599	5.68506057480483	13.8720663195831	17.7479869975095	3.52869589377519	17.7408467186469	10.4423776434052	10.4507730040116	9.16062185442611	11.1758606174146	10.502689021646	9.72251000109345	3.38810569217061	16.7479392664968	17.7709843358502	6.76445100064582	8.16782098300864	3.97327610768645	3.297298922347	2.82448820026413	3.52244910234218	4.64209878025184	4.12475342693905	1.0440079613998	3.56285358263217	11.9225590723445	4.88147905626861
TCGA-FS-A1ZG-06	15.6882161292873	4.57587103206107	5.56304706053378	15.6871077484977	15.7033307297525	4.17636826930317	15.0824748693532	4.86961981766905	10.4180153578024	2.69045223741151	10.9021299413117	11.7939267756338	12.8935948296981	6.75520049697528	14.7480828363363	2.22337747534349	14.7711657495591	6.44196933723717	11.8761847298403	12.5899777480283	8.10394071949279	12.3857905284998	13.3498958148524	4.00538021823211	13.3248702172681	17.5481218036879	4.83704010536158	17.5436097865346	8.61391988783868	8.60614614006881	5.40144930467321	12.1623268494383	9.84931108476737	9.15593965335589	2.87106284054904	17.1665919913804	18.9589008894312	7.06704437860225	8.23052721411391	3.71127351461082	2.44162063442954	2.17418565257049	0.621209113107769	2.10162893953908	2.20247644960241	2.21542899589115	3.55651594528877	11.9678220647478	4.5264856394948
TCGA-GN-A8LL-06	15.872047120922	4.1994106014299	5.54948242082823	15.8566672826167	15.8693777893186	3.47488382383503	16.6425343827874	5.76253412874039	10.5866353199803	2.04550374485277	11.3231847217915	11.6675784779342	13.8045419277699	6.8446286771583	14.3929619054545	1.94578732579539	14.411316452102	5.33452870791313	11.3017959514478	12.2590961918471	7.82485625996707	12.9850060238524	12.9807137009539	2.77052356379099	12.9930949926823	16.7794112946871	3.13521889305608	16.7873809318053	12.1987472729915	12.2302539977878	4.38789265098747	11.7685413770864	9.15058249705562	9.63331227159585	1.93974257375616	16.7229066669884	17.7201928930079	6.49824832382815	7.87106110784256	4.51318714975201	3.06107202811169	3.14038081515367	2.45953926114164	3.2660511501759	1.98741298814474	2.79840622827918	5.32839899341067	12.5013073575732	4.64957630686735
TCGA-EE-A2GU-06	15.7621334488051	5.03141516165335	5.56270922289364	15.7548243572501	15.7756330272131	5.12560683928851	15.166671852329	6.80432579881312	9.7306127405764	2.46013738501225	11.8217264831981	12.1959014815505	12.163432760968	5.85727183520553	14.7343146471612	4.42481060659705	14.7403591638182	5.94367351593077	11.7110261052014	11.5976655373121	9.31867642713778	12.4025119510936	13.4106734448691	3.09754119745004	13.4072991412982	16.4294259415655	2.42813096079433	16.4302234516317	10.5880574647128	10.5938009085388	6.66563642158351	11.8684260494373	9.31704412348194	9.8697727589089	3.58877438406073	16.7211879071891	17.1757961535159	6.37917933886733	8.41670788691596	3.94453892751129	2.076517775302	2.48109733508144	2.83440317097451	4.5956123335545	1.94480154339066	1.40767737290356	5.46571557077772	10.8402519645184	5.58396366195914
TCGA-BF-AAP0-06	15.9109805411092	4.95168309126311	6.04569492015852	15.9065455806154	15.9216488972344	4.85953369090685	15.7735967582765	6.13130837705731	12.3026156049209	4.00713512993182	10.3690076820448	10.7189888481435	13.2035424991882	5.86863743972721	14.4949920373894	2.98327306229707	14.5196820131178	6.35445503153699	11.9275358472178	11.5405444814292	7.6466541275924	15.2401448449678	13.5633943652618	3.30007836283493	13.5978911194778	16.0407046367505	2.62605420550817	16.0442395329989	6.19845642092361	5.9049757737834	8.21576779415612	10.9835513348454	9.69946152742612	8.35609733462539	1.7883068697364	15.3447872036058	17.7161715418546	7.06106691146766	7.85392179156772	3.18428124258544	2.94659830986456	3.50059320442666	2.1279534183759	4.7480666450362	5.19597310828939	1.7903318182755	4.95779299174011	12.1554754236614	4.43299478068208
TCGA-Z2-AA3V-06	16.6577270606807	4.16846710887728	5.53788121436298	16.6551627225167	16.6651314874593	4.44081573706122	16.1837782956652	5.05388147027903	12.0841634872529	3.18996823570121	11.3190991477163	10.9482119434757	13.3872429805293	4.94038137993893	15.744112107065	2.15249057801432	15.7501138286606	5.46371727376934	12.6355653523497	12.6691987599083	8.66841544414991	13.2646517409836	12.7562685407823	2.69307283427084	12.8082847011885	16.9163797926642	2.45024248821389	16.9163917058583	8.21214131018406	8.30148994894362	5.8861432053175	11.2548672123035	9.29539915146588	9.3894983348321	2.14667224230716	15.4576172141023	17.3592331518379	7.03789216903245	7.8407072554791	4.85154623979573	2.49606982873704	3.24588833499303	3.44763671005778	4.50183954833353	3.9394207820947	0.692843010420532	4.96699850323696	11.7142872299254	4.95048663554809
TCGA-D3-A8GS-06	16.1209190390851	5.55865710522949	5.63787177972461	16.1257401548798	16.1403870935714	5.72859283389851	14.7274632161698	4.67927117366255	12.3204431506557	3.2353825944104	10.0665580868652	9.73488622165035	13.6033846698404	5.47729422137585	14.804470844421	2.49421130502711	14.8287963424027	5.48149851055174	11.8467975681045	11.3610802885909	7.72472648610513	13.2776686616033	13.2297161111315	3.7783323427258	13.2450556739733	16.9366942589385	4.33095469820168	16.9338045134776	10.0948535199032	10.1035706717493	6.87528053271178	11.7166062839226	11.1154108702202	9.30082210239798	3.64229656279795	16.2364788717097	17.5589467246245	6.60956039992355	8.38644446372361	3.75521785813714	3.27749870312758	3.50370694795021	2.66122384675959	3.92178280499332	2.12597647491503	3.51265888849928	5.36624118102848	11.4268845996048	4.0831652595354
TCGA-EE-A2GT-06	16.8209643807453	4.35707203023176	5.56763980024372	16.8119111326386	16.8213628789661	4.18622621040346	16.2710523799993	5.65254209796347	12.1969071938909	3.66738229456369	11.3328550939281	12.1120638730977	14.6707182592987	7.2033155323086	15.6790995578571	3.84456523550245	15.6863106555239	5.78522590050965	12.6968885094957	11.7799973331468	9.25195020343441	13.8857740680521	14.2535113345956	2.8346419649224	14.273525947435	16.1551834749053	2.53167910651489	16.1614338668979	4.36703450805612	4.35860241733391	4.70241308324828	12.7678359211711	9.34817325718216	9.03532263258493	0.328547769939409	14.5403575785681	17.1598941435968	6.48795646337217	6.75955837419915	3.63809947625641	1.80649767463719	2.49023701704459	0.0420200995394917	7.88492089829043	6.87595821678538	2.18366680843871	3.51955449826936	12.5421434398568	6.61996744556182
TCGA-GN-A4U8-06	16.3700345583714	4.64846328055394	5.91492542993306	16.3742037858275	16.3821240628712	4.99749744512116	16.5097845878994	6.42617136335408	12.3334007406198	3.69059448003272	11.3629266505428	10.668091901976	13.7449547137287	5.7990644554612	15.1724522903827	2.76515409316336	15.1699009285114	6.84960979049762	12.4414564600898	12.6273032750804	7.86551459873341	15.1948059915247	13.1402756624492	4.39095808669196	13.1938798630383	17.2634836810066	3.42490117932485	17.2690971912175	10.2588251860189	10.3352112032195	9.51347397657553	10.9583212245415	9.8917749374673	9.1441119309274	1.83306105241085	15.8282411010797	16.8429986696303	6.16003239157323	7.46152168950473	4.02412585201817	2.19827566179526	2.33140738163525	2.22957076195908	5.2123215424213	4.95747550754337	2.36963395047245	4.95571776521026	11.7660604769399	5.10814684248997
TCGA-EE-A3JI-06	16.8840247033941	4.41169855922699	5.80582528319688	16.8836318003045	16.8820993829077	4.9179202972137	16.8968911084359	6.80968352839353	10.8869193931847	1.79731722498483	11.354734842898	11.5251022282141	13.4300736120117	5.4046130808913	15.9023680619632	3.86092582315567	15.9087269147188	7.73139345410989	13.2125515253382	11.5336865020041	8.1241287857026	15.0090210670623	14.5367129089521	4.25655607678887	14.5699378286436	16.1973498723611	1.87308566310627	16.1984772207476	9.17498017668683	9.166595272427	7.18764157838113	11.7495014794903	10.0141302981022	10.4108170116086	0.915748627243787	13.6822655808907	17.9660513048202	7.77031344813735	7.38390305515468	4.58737559453866	1.73484969613093	2.25798272692138	2.72896706922286	1.61083797311202	1.05374387564728	1.65585074347424	4.72847721650588	11.5550410254552	5.49661880637308
TCGA-EE-A2GI-06	16.1264144684563	4.21919417011504	5.64782283892949	16.1352965787984	16.1382593930549	4.5811024556522	16.9599218908637	6.86735146226115	12.5903343186181	3.72511093077457	10.9365977621471	11.6891031855577	13.6171070248141	6.5974875668609	13.969302101691	2.42463230329231	13.9925778885452	5.92293970255577	12.0400535854572	11.4389152222806	9.38926670465086	14.6156087974793	12.1245938045443	1.85760902117774	12.1380987020734	15.7481654138518	1.81073306628039	15.7571213496222	11.0205718687245	11.009257809869	7.73314975520767	12.7034637372935	9.91563183543304	8.8296794293569	3.11672051854267	15.3283304687612	17.7429645211244	7.25999809478484	7.6597609100243	4.03437214752292	1.86910971932315	3.27461874385728	2.28955495101392	4.28547104323817	3.22188942410965	2.69596507416106	5.13130724684366	12.1128853852294	6.05180431916996
TCGA-GN-A268-06	14.9198810479383	4.44705961778601	5.65933037545322	14.9146206890841	14.939510339947	4.92628963076154	15.4176634312811	5.22006910323897	10.2066500530916	3.17277812245303	10.6902829642738	11.0572079533689	12.0850580917048	5.80480467989254	13.6880511823714	2.16967811382539	13.7107361115102	8.04599638080085	12.3526135506804	12.3213977338418	8.09456164228382	12.0300900669745	13.4262632091265	4.23889226571276	13.4235541661152	16.5088314182234	3.71966793630075	16.5111212851352	10.3760168121053	10.417810743813	7.943006054269	12.1804985904239	10.0003318591464	9.09755657659297	3.00678705961337	17.0323687230613	18.6630650291115	7.04366721546567	8.20756297689968	3.6726608585628	2.73433286410991	2.82439660741641	2.55288060771846	2.682871874924	1.89107544851857	2.65755500484316	4.40302932361278	10.9965575342635	4.58278110771274
TCGA-D3-A8GB-06	16.0684076386528	4.71004945089111	5.6408647031636	16.062914832364	16.0652833540398	4.6911932612395	16.1370673523746	6.33907234346641	12.622464697054	3.49131004972075	10.8228000747796	10.2440594685651	13.3433064328867	5.77637802914952	14.8958670505197	2.75706714775986	14.9199553058856	5.15275269756063	12.2335589165764	12.9155341144261	8.91234395783229	14.7174347982945	13.1606806153702	2.78886772745947	13.1807391860569	16.2904593300058	2.76186584094468	16.2999257283465	4.39986941685281	4.26012672895485	7.05315231013446	11.0413416277983	9.68486422054702	9.08549225311207	2.2650970667383	15.445319564812	17.2973465906852	6.60684283893699	7.21663750908949	3.48955057890958	2.88617061879616	3.07062116027247	1.30118316388168	5.66198087660351	4.69219798995898	2.44812983433838	3.83045783005496	12.0547553177505	5.36444728898603
TCGA-EE-A181-06	15.7226921491	4.36409284272365	5.55753499981535	15.7195256322053	15.7372640627441	4.10053991824154	15.9876692890089	5.71942854886546	10.3512128095632	2.80452713526947	10.8247360579186	11.2208948578599	13.1316039480099	6.26495878218859	14.195679146664	2.32438069122522	14.2190820700274	6.32918913863664	11.8310321722977	12.3581450992627	8.10360696885486	12.5916358425519	12.8458773249568	3.33640511212437	12.8515564336157	16.5847849527889	3.31746868299685	16.5888436382945	10.6032208675525	10.5802310828847	9.04886919621393	11.8633647956801	9.83101232488795	9.00275824135883	2.78321736869595	17.0386656626365	18.548351538249	7.52368911498022	7.78751910350347	3.97755113210403	0.996332411181897	2.86029457953442	1.642284474785	4.08722446109657	5.00422875739844	2.78594669216839	3.91852100588337	12.5665145841789	4.56624836523243
TCGA-DA-A3F3-06	15.8787954951223	5.36275821876931	5.85605218039449	15.8887107203924	15.8956201627401	5.49056134599597	15.3441518596112	6.7326431954219	13.6001379692611	5.77272325053608	11.0123626239037	12.2958756145768	13.878849905099	7.33764941161157	14.3351840577263	3.40644324865031	14.3379275508342	6.68221301492242	11.5666197120705	10.6070346314389	8.20377240340012	15.8202894782171	14.6209156960588	3.90643645478217	14.6505405729782	16.4660288267883	1.34061451184328	16.470728066268	10.205466004865	10.211456819266	6.5395000961786	11.5566858623172	10.1167427788272	9.3004639849417	4.21606393352751	17.2682718767512	17.024300544895	5.87875483349962	7.38849590672724	5.0418542606207	0.0409136576919065	2.26455130827617	1.67986202805986	2.85353177663038	1.64995582852429	1.50255312186393	4.40781156663147	12.5074689042455	5.62512855767073
TCGA-FS-A1YY-06	15.8854924984354	3.81858561107919	5.85827781928917	15.8836059412133	15.8995160298712	4.31355926578391	16.1650318716727	6.10344985754164	13.6910901918978	6.41725112279826	10.0867922342196	10.4857297286382	14.4189311850377	6.37840666113714	14.2024553712654	1.65851056345974	14.2247764779821	6.19374535317775	11.6929325945157	12.6520622780894	7.64076412847495	13.2480987698837	12.8056500732438	3.33498155476177	12.8352938538627	16.457935960978	3.64293827010841	16.4631896894777	5.61539789434968	5.44968920260022	7.22749977755035	12.0811294357732	9.10236688186861	8.6469736883849	2.9240679649922	16.6939347064314	17.8973635546585	6.74518060958129	9.01808574233599	3.26133947762433	2.15867670129828	2.56418934346679	2.73649470898458	4.55591028627528	4.28937581953594	2.82473302021869	4.78866983756361	13.1711117161185	5.25328543332791
TCGA-FR-A8YC-06	16.7313737638174	5.29010355281101	6.73366531531655	16.7283299723862	16.746565750749	5.42829740650446	15.2154252034764	6.07757308383354	12.6763740589565	4.59394626101211	10.2713614990684	10.3000114733543	13.9047339592217	6.18795831604042	14.9553242077786	1.08276621822121	14.9737617370866	6.02122555482102	12.1151827318013	10.4632519845549	6.909916579513	16.4308647747646	14.2061383007997	5.68568876284449	14.2129706128792	16.2428665516946	2.71786388527983	16.2326749048581	9.9803571975198	9.92628397265963	6.23932279450701	11.5562002594381	10.7490166895624	9.32016415417697	3.21162727379581	16.9118511264729	16.1447225542307	4.98197932148996	6.59143789154337	3.65353143525617	0.75441937065584	1.00117622799375	0.821937597830458	2.8888620798188	1.73919054357405	3.45914744235363	3.85132714152078	12.2798166487197	5.4107759522879
TCGA-DA-A3F8-06	16.4723382977569	6.04875541429921	5.82630997176378	16.4741202658958	16.4852097444249	6.17014670875617	16.6889167245208	7.44143302884895	10.8690898739836	3.3021783679683	11.425826193331	11.8992249806259	13.4525413512193	5.81317263290588	15.0937292198394	3.47591808629684	15.1118926647154	6.7115104340508	12.5589437419414	11.5971872629077	10.7301983369984	14.6263199627375	12.9698702732099	3.31418354268412	12.9707816326633	16.4978459231841	2.15964929251432	16.5080918341589	7.74706006596555	7.67991490602369	7.6184477072548	12.6567673121166	9.5570496841873	10.0047492526046	3.53473969400328	15.9000316220053	16.8420739270451	7.50484107460727	7.77348700342489	3.88881945789279	1.7809310146774	2.40562293767942	0.206376603650107	5.77535545317915	3.89048421284559	3.45454854088555	4.12547411255251	11.4441027562108	5.90282784600705
TCGA-EE-A2MQ-06	16.5688918103268	4.60777808469077	7.76687481042698	16.5650788983306	16.5780154602162	4.77706057661099	17.9821187660192	7.15917750135249	13.7367480867557	5.76962508139554	10.6387537701061	11.746291651986	13.0173916799692	5.96163799991573	14.003572861508	2.73765819190884	14.0105392362018	6.99503549177181	11.756212057434	11.5355611844288	9.01518664800272	16.1464906378176	12.336314598667	3.00309265179245	12.3750734947643	15.2988767287248	2.3153891452309	15.3108866451864	6.70621337769068	6.86960920469997	5.37309621806848	12.8490527200695	8.95986978494701	8.88947801051094	1.92200685812108	15.3834392053383	16.5529834725012	5.93304245230708	7.98462693917386	4.54938271302776	2.94239364808775	2.70267415292828	2.5031122018379	5.62051392234369	4.12050540526787	3.65726884455956	4.60271718731802	11.340917797545	5.36127661343975
TCGA-FS-A1ZE-06	15.2127976912696	5.41595036536548	6.22771067949573	15.2085421501748	15.2289250108052	5.63887458444041	15.4880134040547	7.98377635411713	11.8945015562024	6.84365722911099	10.529230055013	11.9100161075954	11.4803050100152	5.69118250668006	13.534950092988	2.72487798675355	13.5453526833933	7.23978194086273	12.4390552110899	12.3893389112858	9.89858363457292	14.4539821496924	12.7484807920082	4.17360952598295	12.7777880958717	16.3803457574141	4.16289179195419	16.3847109192055	5.23089194531278	5.1436695869405	5.64001314121315	11.6607608714201	9.28889220473804	8.5183003552552	3.45544632781211	17.081743208628	19.1168934027768	6.14855348280803	6.84097287444281	3.18895996100649	1.1419178380642	0.556746492081075	2.08240844208068	4.24244727846588	2.31432385851736	3.45865387666094	4.00332858692217	11.1215857670468	3.37226066465722
TCGA-FS-A1ZB-06	16.3887164976599	4.96106577284572	5.64510534293212	16.3842883279153	16.3927894203046	5.18293063106082	16.5639459300265	6.35059047556739	13.6980775392163	4.91492152150391	10.4903452953674	11.3942150709173	13.4501246944387	6.09545693938676	14.9433934238382	2.64978375760359	14.9530273800269	5.52540419919418	11.867086987962	11.7498736870826	7.88352897779379	14.6006960222156	13.206975681764	3.06746566840852	13.2242360613425	16.2268402422934	2.03755175213514	16.2280518549131	4.72508430777529	4.62474997269716	5.91252887729756	11.8749545564175	8.9499796076758	8.99660705744667	1.5012806585126	16.0447334312325	17.7982120119764	7.10048533876831	7.53721086300568	3.43086895668693	1.28692736318358	3.66651646754771	1.68085517036566	6.38391846080149	4.44829128313017	1.82912316578879	5.31646301784318	11.3035993176022	5.69324957371542
TCGA-EE-A20I-06	15.9400378772935	4.86718098669536	5.56599995620401	15.9378806454732	15.9613645953049	4.72122813047515	16.4022277777965	6.21958800587879	12.97420176236	4.59397126209708	10.3329490237257	10.4622617341614	13.3711739773962	5.28851777254631	14.6807909129891	2.81326551257781	14.7026279736102	6.39361211265455	11.713675397799	11.7566746231768	7.87833020993196	13.8341156022084	14.9430166819118	4.19953320910442	14.9516492725399	16.5416288099075	1.7153454264074	16.5360828267966	9.85860072806008	9.85783490992906	4.72394506290149	12.3201108111213	10.6278436798985	9.91834635653271	2.79618576319612	16.0102213806587	17.2838400513682	6.93048935964492	8.72427085978889	4.45364767325793	3.21702170796212	4.01704615777959	1.26349272154174	5.272083373021	4.26335014317591	2.29650892240772	5.15860250000993	11.1916504237379	5.70272632172181
TCGA-FS-A1ZJ-06	15.5735683117308	4.5281077488542	5.76664910218445	15.5684120989704	15.5718179083728	4.66340429939547	14.5407224459134	5.78712783668384	12.0871434378595	5.67626167180219	9.59413384691693	10.1077446044939	13.5216570403691	6.69624638031594	13.4479181608373	2.12143863218843	13.4660519274385	6.09491073488816	11.0542331309717	10.4210290014581	7.3254330931789	13.6158771480909	13.5560595379445	2.75571789874741	13.5890399061006	17.0375481223269	3.49459377856823	17.0379400343173	10.7640126531239	10.747483462966	10.5625773900264	12.2634694879344	10.4122598557767	9.77796031977035	3.55635038349279	16.6151555397485	18.0674164141277	7.64731801077109	8.36829283769752	4.24681337545639	1.40820070882379	2.81402687649061	2.26308482422254	4.69752288491758	3.40928655351628	1.96947331144871	4.88461899748613	11.9068506634505	5.68054225385644
TCGA-ER-A19N-06	17.4746310370422	4.77530117061312	5.75817043099225	17.4859468532203	17.4834492902143	5.02876431202621	16.4465379877168	5.89616624085669	12.9949927815268	3.45226893771938	11.4628331624248	12.3887217988606	14.9610198219999	6.14919061432309	16.7682496282699	3.53580150070079	16.7861884731649	3.08297907965272	13.0625938461196	12.507287220756	7.28208671811485	15.6844187352015	12.6060628547457	1.91266151950796	12.6975409368396	18.2632437881552	1.86658861516047	18.2613441846062	4.73628682696373	4.72906515040263	6.82359086397508	10.8861939128073	9.60893121282781	8.67004421298809	0.816497191958708	15.5117958654267	17.3990938322378	6.05810971163307	7.69773455881056	4.00101380360223	3.43593909328548	3.179904529821	1.42621173747944	5.4850117230319	3.8631995729465	1.61436193894264	5.71885645419037	12.5818838473584	5.82696566545271
TCGA-D3-A51F-06	15.9420244049118	4.79826145884897	7.34031209083675	15.9312197349991	15.9508722215226	4.85337371331884	16.5895055452053	7.04371964206009	12.1720764452501	3.96713793804061	10.8656175607147	11.0455129816251	12.935262632271	6.63140949795802	13.6282750855616	2.2922654084705	13.6531915221684	5.88225319014022	11.6704521320948	12.2230801847045	7.7288033824456	16.334074992812	12.1423724794435	2.49871481073095	12.147798720778	16.4690426204163	4.17312733433857	16.4650960921483	4.62680114338363	5.0076346280644	7.75017115651023	10.4068768732271	8.62712914586706	8.05908608889087	2.01754219014668	15.1257549622974	17.7632290271809	6.10465888840399	7.41814908807537	4.09062902247257	4.19535212745921	4.46286869120438	3.04058168829438	5.02427755312266	5.00639692441751	2.68920349373003	5.38886886207679	12.7100918732087	5.13877201792631
TCGA-EE-A2MH-06	15.5891240433871	3.93831816025534	5.7351661043048	15.590568229699	15.6018005490802	4.04966281131435	16.3184788451145	6.30133586054868	12.5961990579894	3.6977990299433	10.9206694064052	11.7263535068331	13.5313623008531	6.05289314185315	13.5983056368836	2.8135124968449	13.5923102785707	6.8455433368346	11.9806150384634	11.9322007010168	8.92625670497601	14.3659863869998	12.3492053897084	2.04200156557885	12.3595671619025	15.385813356289	1.57461257858172	15.3953338445949	10.2221222655408	10.2602606034121	5.7191980176922	12.630300473797	9.25068456567198	8.51946775418047	1.77589124525133	15.0339608658255	17.0597158031272	6.58921324767988	8.32517474463833	4.97070197536896	1.57864187428476	3.22199849959809	2.70335131944029	5.4452742367767	6.21461237991188	4.98909966254203	5.33375549596854	12.6249787753162	5.84601319217598
TCGA-FS-A1ZK-06	14.6581372527898	4.18496057291166	5.86850012798298	14.6469206711054	14.659503151586	4.53009895807107	13.9298688053238	5.59907020772915	12.3374027573355	6.37256911212812	9.63955621150993	10.7194246260241	13.1104595024504	6.84958309671298	12.705371211877	2.11581989080108	12.7862025160399	7.07063969081628	11.3968744833442	11.0210357175145	7.45482261968866	12.7863288140608	11.7246307566219	2.03286390220222	11.7467796636405	17.4100381679272	5.41294451529965	17.4128959727688	6.1373588600713	5.7549906442073	7.66899624816282	11.6799518358064	8.86050285943477	9.04879723514651	1.29878055392443	14.5988288435926	17.3391707348836	6.08108735775388	8.64513269948046	5.14279097376543	3.00004078616121	3.3288177533019	4.0255954984736	3.88239106923202	3.47436276258553	1.76871733411068	4.95340342924272	11.8856660764833	4.93805405136501
TCGA-FR-A8YE-06	16.465879114939	4.6663733194656	7.1725335743843	16.4652357021562	16.4722837043793	4.76878750821988	16.5014399763826	5.89312577168383	12.3187351465069	3.48265655091139	10.7893653598427	10.814082838806	13.626953322551	6.55988603670215	15.0042599027638	3.00389122607013	15.0351211603982	6.23781191748008	12.3363927102179	12.4523718782872	7.83715842073319	16.9604891832878	14.1332730306012	4.06760249270898	14.1416480039648	16.6151020422196	2.66639606736946	16.6232330880506	4.8373799085704	5.08130567352733	6.30274918955387	11.3951715356188	9.76470394788836	9.05992311692396	2.27831636023522	16.1503553258934	18.0938664435758	6.89315962902231	7.09925448909703	2.61144238548706	1.4736391614348	1.97278017489459	1.01758226880987	7.09585748931876	6.2273820637537	1.67917452797048	4.9836515915863	12.3443561047161	4.83896238802297
TCGA-DA-A1I5-06	14.9793872291522	4.83910012350951	5.65281712961922	14.9834154462582	15.0047386362354	4.95873965210724	16.0457865927481	5.52455290455503	13.1965244583378	5.29769976900255	10.2543167827251	10.2656120750981	12.4071286912476	5.82597123606845	13.6570603206483	2.15795530221469	13.6890965130609	6.0716885509534	11.7355471027906	12.2664769287317	9.10411212768747	13.3008636372757	12.8661929948414	3.8525468077277	12.8937407969248	16.2197199514861	3.73469251813648	16.2266408477777	10.0311456463592	9.99472904142246	6.94877419642863	11.4090264211653	9.76745968182754	8.31242864955903	0.94680698038502	13.6591860720995	17.6743742819463	5.92344168123983	7.34072671014755	3.5374540370408	1.77562789951644	2.72573947223026	2.21812014929874	5.31363346152702	2.68321579610465	4.1666674911933	3.97153141194629	11.2967824157407	5.15983842269336
TCGA-OD-A75X-06	15.4416659718145	5.84018415679421	5.80557073602226	15.4482554514757	15.4733063619267	5.88701072675728	15.4030715570143	6.46604318172527	12.562162932598	5.75192882361277	10.7094127049432	10.7323890417141	13.6401058365445	7.13508096811438	13.4671998024517	2.75166403063789	13.4865138117787	6.67526204861942	11.4891922853018	11.4711642923646	7.10776538753676	13.4852626018757	11.8161083159956	2.59137598480482	11.8478936578806	17.1822939526149	4.36635915476554	17.1782901762857	11.2627609870731	11.2473379211698	5.54931742551659	11.7227424945954	10.1337103871729	9.01484992138657	0.972114531367314	16.2934930032414	13.0392511710679	3.5509315303251	9.44610675303378	4.80139311392292	3.38560201677566	2.70927306786688	2.62220008711979	2.18589184712583	1.64154749674566	0.975692557133012	4.86996541086177	12.2644309510037	5.55345619207796
TCGA-EE-A17Y-06	15.0881267864681	4.93581698427098	7.8101837688671	15.0766628481799	15.0984276996761	5.51578870193772	17.2972656934772	7.64577854025631	12.0169886048849	5.47659460360085	9.7137911427002	10.6598205274034	12.4210272419118	6.38679384042073	12.8567873836772	2.47318341675414	12.8991625831622	7.25222187737059	11.0848650098387	11.779333870322	11.0677731817533	15.8096345771038	11.5949593056722	2.93598472852466	11.5880703836174	15.4379730161856	4.1458823932906	15.451253477845	9.04057757929645	9.10912032478597	5.8560433522162	11.7131849830436	9.2299826966487	9.04110463466374	2.97374005191939	16.027664560768	17.8465190095123	5.40162276613738	9.24903346118557	3.4244383927958	2.31254347328886	2.95654711505817	0.54260504393291	3.76149428986749	2.82576227483032	2.09941113294695	2.62236807951279	12.4521585582775	5.21549918568289
TCGA-D9-A3Z1-06	15.6504685015915	4.84751308204168	5.5559490802459	15.6455224736556	15.6563258675635	4.1969803742395	15.8807244637913	6.58017710736731	11.7550210761724	4.55441966372554	10.4754192367129	11.334146163755	13.0778051730301	6.20076646434696	13.6325351364024	1.28932687099934	13.6377056905331	7.05524515573991	11.5204000931883	11.8346878661218	9.15583400192561	12.2128448553146	13.0002225481612	2.9593754690616	13.036618140397	16.0923524170491	3.08799379269647	16.0851224313887	8.60106486302455	8.60795586520402	5.9604739647466	11.7392015177109	9.01960760193394	9.1951837658381	2.59138544246677	15.3239400940616	17.1243197679981	6.55667362724364	8.60706018103778	3.24166001265135	3.88338341064607	4.60814703752333	3.13967158488207	2.30778944219574	1.84803867561079	1.29587459321879	5.74922992265728	11.5829180002182	5.46525354967765
TCGA-D3-A3C7-06	15.8741413349733	5.87601934950472	6.39529812500003	15.865685388262	15.8792417025028	5.78101525240768	16.1381645219912	6.90412209417847	10.6389029906155	2.91182577233515	10.3152511475485	11.3501209130183	13.245823984786	6.97007369993669	14.2922589569934	3.02408688255194	14.3144469386208	5.33597128852386	11.7439265218342	11.9385947512152	9.09783396656381	16.6634660976077	13.4282266005025	2.69080018044184	13.451653210899	15.5331501427141	2.02427862652455	15.5371385158731	10.7962452988316	10.7655509899685	5.22755276969088	11.888557055304	9.94376872200111	8.52026830070661	2.86075071082035	16.3165535542515	17.9813819331489	7.21685989615134	7.83819722768457	4.32979935195728	1.1728520467198	2.48035924462995	1.68733040447993	3.24356720502866	2.24724306644045	1.62663297773531	3.9370362110968	12.0281675159969	6.30211211012871
TCGA-XV-AB01-06	16.2888297360823	5.67574129718124	5.69836475239558	16.2835956236503	16.2942776388345	5.21337467247621	16.1946346402988	5.31787047310892	11.3865289304102	3.79099527409295	10.8108843003013	11.6708301511836	13.9514456322708	7.09562826756428	15.2274072032786	2.22458037101356	15.247004624696	5.48937980235356	12.1694830416697	11.6750856596462	7.51894896118035	15.4678032127109	14.8948407303825	3.60016848917633	14.9143582232127	16.4695428429086	2.08740455068382	16.4792507657938	4.85763438694612	4.72830345334167	9.78214506030688	12.4391264148629	10.2326653349205	8.97977537181917	2.71235121366576	17.7411891598223	18.669260229729	7.09574347142231	7.26682630232474	3.006684086401	0.310668920223876	1.82043835553381	1.19501261822307	3.89149698397111	3.03128007950444	0.651230704584995	3.90934124766927	12.8646854964239	5.83108846275192
TCGA-EE-A2M6-06	16.0260624534478	5.33288703117809	5.82913232518565	16.0237454550924	16.0416348003011	5.50143853386205	16.3081337515185	6.03325644359419	12.312893013253	4.05297060317037	11.0741119958507	11.370739002294	12.4695207791094	5.40674491095687	14.0024267377309	2.09940603113689	14.005024132362	5.16132970588312	11.823263585298	12.0926991259558	7.5648748686458	14.0979170148964	12.4579005119324	3.18330134426539	12.4436299444149	16.9143577717703	3.7262308824825	16.9141572248083	11.3118038718273	11.3224478225269	8.95016256957494	13.6932040536175	10.9062935255167	9.17600517472802	1.06881063046457	15.5798820804146	14.8655270611841	4.28888474381218	9.18145658786823	1.4498990067023	0.0476613678189697	1.45319033965438	2.19109115116584	2.12641427815658	1.6566998065608	3.54721163912797	4.0026459140318	11.5533274022441	5.42807857734414
TCGA-YD-A9TA-06	15.7806741057116	5.63382881699589	6.44570685098449	15.7747284246022	15.7866238698436	5.47877434309782	15.3536729714052	6.20742410761733	11.379434202139	3.61897599955901	10.4567143107347	10.1655718868568	14.1759613647933	7.14769536890955	14.1036390138638	0.600236310734906	14.1285042759195	6.32435592669937	11.5000793411589	10.7798193499521	7.08873645705629	15.7164865542631	12.6152513273663	3.42718106565787	12.6185750882342	16.4630037232975	4.66737378371754	16.4664223375626	9.06275628044258	8.94585330772274	6.0709884786771	11.6420338881645	10.790409597958	8.63073020100673	3.68931804976744	15.9860168266975	18.2139543141956	7.8692053931037	7.33886343403898	4.91162992602926	1.09389765218563	0.520821935433298	2.02629692305703	3.3211100061243	2.97628474796998	2.16085853988376	4.51718877448329	12.808419860153	6.26966323229026
TCGA-EE-A3AB-06	16.1086692443508	5.14881169918574	8.16196052211089	16.1044019002301	16.1162454279022	5.31031597481409	15.8455567722175	6.56777430899897	11.1566482250791	2.73705332795688	10.0433123042238	10.4963168455224	13.4465152812114	6.73740100458318	13.9739047692945	1.31546381312381	13.985997060946	6.93874497968284	11.370651266761	11.2640985558128	8.85470670352451	16.728400676007	13.1340352122336	3.51333446505105	13.1402397870432	15.6498576873362	1.57030952718292	15.654760395845	9.31445752047589	9.24611620058392	7.1515439478612	12.2016232574394	9.63071728360531	8.68902305168869	3.37546381133007	15.9511321252771	17.7995159141772	7.13701509953377	8.14192257693714	3.40634390940882	3.76364989937191	4.48061047235078	1.14318814469912	5.21545084502628	3.08721354168422	2.68722872604984	4.62567435026991	11.8137894749022	5.76051310994067
TCGA-GF-A3OT-06	15.9691342560942	5.11392209062844	8.50644789731951	15.9673893152555	15.9657339896184	5.0868898782826	16.9309476777678	8.18908638225179	12.0227156003347	4.1820671617927	10.361995358838	11.1416330129884	13.7776123376511	7.10439844981095	14.0984628541943	4.76250149272795	14.1187989449441	6.49682111971264	11.4172539010971	12.505226796596	9.25433993496768	15.7790187642689	12.800654712444	2.53468060110612	12.7792152284886	15.5846124195246	3.45177584289215	15.5751461610886	5.80065257926057	5.69237296159533	5.74230375515947	12.3583803129376	9.29054580470023	8.95625563896196	2.31142744882809	15.6823330539545	17.649968990812	7.35591613098356	8.1345088641269	3.09471200835026	3.50112373621604	2.99132879658176	0.446177278049444	1.95228225646169	2.69251637389396	2.31427069535327	4.4959956135725	12.0809836086531	6.63049848555322
TCGA-EE-A3AC-06	16.6034549369496	4.78869664648201	6.36730893206614	16.6008821661064	16.6128920901801	4.99653107779191	13.9278540555811	4.40829372213841	12.0615231243932	3.9911613676526	8.93750998809869	9.12192526789592	13.3266242531037	5.43672255653933	13.6599967820987	0.0902415966360968	13.6753151759933	5.0780833525242	11.2414338784041	10.6299124790447	6.61243002787142	17.011086466375	13.3677900796855	4.32903736718198	13.3988400763986	17.1520480327024	2.68874604510676	17.1578415287055	4.24912675910105	4.48991839462467	8.68506713757365	10.9650309734187	9.64162503370045	9.33032426781386	0.128528129554304	13.1090909580146	14.8153034356608	4.67432813004574	7.92242703817771	4.92619722029376	0.863677819631691	1.98247072845798	3.02865016863367	1.49356072917361	2.10292924719476	2.02256826843399	4.42647189726484	12.5871203971713	5.0492741506684
TCGA-EE-A3AF-06	15.6841969090624	4.37685727469884	5.61966394854571	15.6854833757536	15.6876292911766	4.3056220003072	16.2098228805615	6.04567652133388	11.1379091295698	2.3545457465897	10.5803512932277	10.6399342081622	12.6319430219297	4.94361523638624	14.1191483852822	2.97344903406936	14.1417056823026	6.94351084120821	11.67008552964	13.0003160946219	10.4987682544653	13.5655764846338	13.6999897981648	3.81337130848587	13.708331257594	15.9533225708603	2.14021788385273	15.9651081521691	6.94909110920741	7.09525193541151	7.13873738474883	12.028795399239	10.2527428419139	9.90584927865555	2.95553741944923	15.755500959304	16.8845686112658	6.45358236868651	8.11901812252294	3.30763927939025	1.39004947335087	2.94168687355339	2.11844560190482	5.86153595323984	4.04573135324938	1.3454478779467	4.43242595709693	11.3156023861469	5.30462534307285
TCGA-WE-AAA0-06	16.1491789903298	4.37426269634694	5.96992953842915	16.1612442376031	16.1711199087507	4.72859888313712	16.9190175330842	5.92819050093933	11.2737643918805	3.74792114904412	11.4370162492341	11.063811845153	12.1036858578336	4.95873505224401	13.9994216887294	2.44025657705691	13.9727093139039	6.60012862992951	12.7209724917092	12.3463381169053	9.5632014249505	14.5672474410048	13.3599625279215	4.13949760509526	13.3883495018566	16.1694652486566	3.84951728769095	16.1509171933743	10.4586717343494	10.3900352465996	5.69435069930588	10.3864351218257	8.96484223787082	9.30363670855588	1.01833039476067	12.6847092880671	16.9428003870447	6.43923190977002	7.05379170696729	3.31316255776025	0.694100327043526	2.78726805209606	3.66387357363469	4.87568341966127	4.0865264276835	1.02204331814034	3.53126101347652	11.3351943379012	3.25052892101245
TCGA-DA-A95Z-06	16.2980910275858	4.50321159121924	6.41024997460605	16.3002445522672	16.3135800852207	4.65839009967833	16.1658599933122	5.3167186036732	12.6648911655637	5.09895748771578	10.6814810303715	10.687390788899	14.717770689958	7.02673545392666	13.8159827096308	2.00207244096348	13.8320541648675	4.67445459430534	11.7278587310533	10.9380479126434	6.93158699463012	15.1036155834026	10.7394392212225	2.24910672608892	10.7073426813123	15.6675481516749	2.80068079026055	15.6820960276955	10.4033400933743	10.3866078707688	9.66344546462662	13.0546694634792	9.67479578799355	8.37253043613188	1.99498012878019	17.2339247014753	16.2892813817617	5.4036348437495	8.51110672826212	3.13176035540256	4.03769873932109	3.20667368453353	1.31402124089374	2.4827941472251	1.42986221169574	3.05408588745886	5.92411415555501	13.0315381985946	6.5890103950937
TCGA-ER-A2NH-06	15.6898749056593	5.32728639454423	5.97900143588979	15.6875856846683	15.6929445528297	5.7194968011173	16.5970530357479	6.97657990504249	11.7226006716425	3.96150019375936	10.6578773970957	11.2291128028835	12.3988956713153	5.61555031755444	13.8642767261653	3.09243343534754	13.8781612789521	6.92765282418199	11.8334789039329	11.3265385211388	9.80050103514176	14.6424759561955	12.7155387510671	2.47710959326032	12.7065067706074	15.6590111293572	2.5723755337468	15.6648930991644	8.56718444737657	8.55947234630766	7.45814794798473	11.4759374026795	9.09024981480613	9.18749740086685	3.59690361686788	16.5886442831036	17.8674365643199	7.29709792219925	8.41832319247583	4.12764523017758	3.38177193255029	3.89269125310979	1.60016593380707	5.79794925336683	4.70941964975686	3.14661533319258	4.21492023939928	11.0187682651311	5.05586448382472
TCGA-FS-A1ZD-06	16.8315911673446	5.79974840019239	10.041463590481	16.830713401675	16.8403874075454	5.80279654601507	17.4325789902973	6.52072701339492	14.0497005611027	6.38584252684064	11.081470402463	11.595640034432	13.9849954723581	7.16444715412486	14.7858136721391	2.29788546002508	14.8101755548328	6.11482908424838	11.6645764435377	11.7453526606761	7.35305898150507	16.8364827930422	12.1618753847495	2.78371195558772	12.1772755600872	16.7152151259357	3.86905986817815	16.717770112191	7.95563614526428	7.96452203301712	5.44409211253022	12.1018722197038	9.65508038154754	9.12613796849708	3.10528577512101	16.9952426052927	18.2874545952392	7.52651863748634	8.42309802397873	4.53061145956131	0.900460780037029	2.33447626216066	2.02111205423349	2.54062089607572	1.67012924926993	2.7194597934659	3.92095760300425	12.8554060621214	5.29035777116225
TCGA-EE-A2MF-06	16.3064949824487	5.11855748578054	6.17128531709753	16.3007595607619	16.3200023230289	5.18938402137686	16.2434205348456	6.76994476906621	13.8465303638967	5.74059026524722	10.2697584375382	10.5211171594339	12.2863960894287	4.82155532670724	14.6944204739133	2.46162315589918	14.7077471842559	5.60849221109544	11.393406689949	12.0653968470785	8.15261465512409	15.7527319101228	13.6700514232597	3.42961067669966	13.6752816652906	16.5834795774109	2.41856195874942	16.5882401596602	11.1099281031287	11.1283459433022	8.90149472941125	11.4647228349574	9.73075151283987	9.5533722099165	4.17156156542981	16.4612944924604	17.7296439788905	7.80077037671013	8.48839428973709	4.21476444303661	3.306389741505	3.37279048070204	2.11059982141443	3.14834224227677	1.75252090469358	1.97218164271939	4.90278713282178	10.3413347751347	3.75312247287309
TCGA-WE-A8ZQ-06	16.5130764172451	4.63153640225641	6.09740689254866	16.5089668127268	16.5175111273711	4.69312205392466	15.620822124833	5.56887924733751	14.2287855691349	6.58354262548225	11.3302171085721	11.0013315790015	14.1790682243908	6.39838847398176	15.5892836148108	2.07989586836046	15.6162775452541	4.83395166035791	12.2063436010512	11.7775502094902	6.48331295245837	15.749592658103	12.663321744036	3.60432224897592	12.7042257809907	16.4646403199835	3.21064693702841	16.4686563441727	11.3468931245306	11.3434667630247	9.47455036556171	11.8507776020568	10.4355496157855	9.12005809041319	3.86311821439637	17.0092952639498	18.1424778315443	7.50670585272376	8.34978438325014	4.16798727853453	2.03565145998443	1.6854022207552	-0.465723733953418	4.82555445949726	3.29412422031208	1.24139223683443	4.24274706536603	12.5365708667336	4.91509563069397
TCGA-EE-A3AH-06	16.4386098351576	5.97430583983302	9.08428032680866	16.4392662904793	16.4561788594882	6.02696229305427	15.9886022980911	5.75491454306812	13.0635597907214	5.44278431368092	11.13951624412	12.5391293898476	13.5141513852288	7.09590916669033	15.1215856109798	2.94641729105851	15.1538901780519	5.39090599815985	11.9863131098722	11.7236452010753	7.29405842904556	16.6892159453409	11.7984847190749	2.95210284560314	11.8257804160753	16.403290641232	2.49088132677335	16.4041739062132	11.0235839479749	10.9994965981644	5.01487407091037	11.7780451525062	9.37198767990498	8.7766644406705	3.32851330974877	17.4508642346039	18.7356485084027	7.62357178613668	8.35716936653601	3.60456018716558	-0.325624334235555	-0.0514520371785903	1.14931090065875	4.04236135017335	3.89632659672118	1.75793816294854	3.21933683330863	12.3998243320797	5.52129464255897
TCGA-D3-A2JH-06	14.3987205415038	5.458509024589	5.81025026718812	14.3593683408265	14.3966736734144	5.88126811646598	15.4867376443826	7.34905949520991	11.5803062800307	7.0135845540254	10.0860862970774	10.9011662570261	11.3147454956802	6.09420449903082	12.4129034359735	3.33563107182366	12.4209044119779	7.67885711449928	11.4299181137364	11.1546833399642	10.0722690870314	13.9340114494251	12.121036765428	3.28471633210244	12.0926339780588	15.6454705179049	4.000946236336	15.6408524452772	9.22664308333791	9.29975437234999	8.46943457222127	11.5313890848729	9.09360803435148	8.39860424542225	2.59104718142466	15.3615335136879	18.121797274739	5.99721096999502	7.59868749628283	3.86624968719316	3.40482614933297	1.64893664961758	3.57065606112763	7.25177499204287	4.65874923691349	3.63675830927428	4.97923016679535	12.1529848971276	4.80090499244091
TCGA-FS-A1Z4-06	15.8770155947989	4.76783095668084	6.08127516945233	15.8795906690492	15.882858811911	4.82455445763348	15.7532278711461	6.25494214008903	11.4078072925438	3.97124975631138	10.6071054536812	10.5455270098729	13.3226463567305	6.29956779151737	14.5220858806333	2.8022263399838	14.5322518906233	6.97681507359904	12.3727839861653	12.3490661365878	8.73726204433561	14.7076060440954	13.0986567486683	3.34427543387341	13.1310287595131	16.7209986318843	4.29734505353451	16.7234872908245	4.33230665177038	4.23370387573554	7.00171313048618	11.7851006266376	9.80933844680065	9.13841862164966	1.62944407269874	15.1013078921404	17.2472691472462	6.18815646022691	7.70691942143672	4.52791765871706	0.396130310409345	1.33096421349518	3.30205937142366	6.7212802382321	6.21036407309991	3.41571044703562	3.66210089267299	12.0448221738266	4.66569995783792
TCGA-EE-A2MS-06	15.9877606492289	4.68346132645911	5.8157747049958	15.9907274032407	15.9972825729924	4.56349232606212	15.268774711917	4.49440978434284	12.9548566169471	4.27428114308595	9.77920356482445	9.57985390824953	13.2435226160138	5.97934776940599	14.094872495992	1.71033940200458	14.1339141350376	4.23950322546477	11.4416223974148	10.7354646310585	6.94755494830392	16.0274523003819	12.2133600409634	3.39233199507444	12.2278556641583	16.1727248543015	1.92719974093735	16.1782968897501	4.81311349509785	5.05603536894293	9.81056953934304	11.9755491278387	10.1312213232679	8.45436034700213	4.5613923276106	18.3691277197876	19.0185307018937	7.91202798799304	8.07773145546001	3.21719040777091	3.08392459309609	1.92294241690954	2.05221031781101	2.04395165195124	1.08356224502632	3.46661112312012	3.32454098555527	13.1028010534129	5.1820405864317
TCGA-EE-A2MI-06	17.1283984189405	5.40843572628866	7.26002602747602	17.1287573717207	17.1351106605145	5.26988569331253	17.84086608894	8.11160168382578	13.8181824599041	4.55807921215504	10.8834117269723	11.5214063676495	13.623124529303	6.85821700184831	14.5069550427728	3.77242499847794	14.5182129013708	5.70165745772829	11.831646801285	11.7337786305137	8.4402002916299	18.2182469166039	13.4741313686896	3.87087368564222	13.5009678134324	16.1050170367451	0.987478052436155	16.1119384878923	9.41090488403233	9.39065369721567	6.34608311244034	11.4360953102044	9.01587875269086	8.99222599132815	3.55481007206298	16.5402209801602	17.557666981104	7.01291125803865	9.04789707151959	4.3572318027353	2.58185059345817	3.55102276147253	1.7027384653811	7.69895019807359	5.61649445803019	1.86008127037668	4.77208421866709	12.2295560445809	5.7057522249503
TCGA-D3-A2JA-06	16.0604017925829	5.15514863535905	8.35050964663876	16.0563271313081	16.0804746083474	5.27672338752208	16.1249301665747	6.63785296824895	12.1307579393594	4.81434679252577	10.0189415618267	9.88696089209325	13.0581959866113	6.13068047819421	14.0131135049739	2.74797774508397	14.0352922449991	6.47142590755217	11.4619845991406	11.9680907642409	8.63699364824129	16.0645652398828	12.316614270814	2.50302679292958	12.3521990936224	16.3130398222329	3.60971216685263	16.3080349550188	7.92225154826494	7.87330903988088	8.08641615773724	12.2932040083519	9.73535353525942	8.72211763479835	3.46545610440024	16.9136244571984	18.5591518264339	7.54744866073913	7.53017279180126	3.78246928268027	3.3356113463457	3.58666524316719	2.44692538045356	3.74871708774816	2.57396824240312	3.0017449656038	4.08509431886601	12.1345422499306	5.09890978374029
TCGA-EB-A44R-06	14.9484806776086	4.9036577244838	5.87682947293752	14.9694540699	14.972967181402	4.61745387347225	15.008697850634	6.35259712066332	12.5014515469012	5.56629362102638	9.85792580151054	10.6121905142744	12.7784621214115	7.04520437537485	12.5054815022282	1.52600500430979	12.5257434431302	5.65929634989179	10.9987449553602	11.3879822980301	6.92161945183272	13.4846392655975	11.8603044244862	1.83003478991989	11.8764693391474	16.5040710773363	3.76324987960126	16.5053143508469	10.5827425805073	10.5644355542876	9.40598476883416	10.6404518850651	8.40441487312595	8.35879552313645	1.52452431863891	16.2105912409391	18.4172897239058	6.37138427537274	7.74823334617265	4.34124213943577	2.77409442190027	2.34527215527838	1.87052936150098	3.34208375634643	1.44396368103453	2.02183789851936	3.55201403685738	12.6176813085978	5.30511938034774
TCGA-EE-A17X-06	16.8245932481836	4.49112142605615	5.51473073809148	16.825649364559	16.82251577743	4.8394619153882	17.6771942975142	5.19184584788783	10.8205792370799	1.89801144422003	11.8027214289832	11.5984036957075	13.6829068867333	5.30870905528713	15.6921319031371	1.14495462880477	15.7042746384995	5.12822424906108	12.4928161766123	13.0323756143703	10.9959778193148	13.0136835144951	13.3086484320814	2.17899932522493	13.3134030021187	15.8781439630943	1.42764240405095	15.8993866550216	4.69224540307411	4.5760463936651	9.64501838506618	12.1818083672581	10.2346542824205	10.1482127856447	1.60320959872617	15.3901354965484	17.941250827022	7.53336875392258	9.18192800382713	3.63239325702453	0.894160504023481	2.57246806349608	0.192876626407459	3.11692302203279	2.76282022413224	1.60552218938503	4.52549441005563	10.9257772066916	6.31570479757547
TCGA-WE-A8JZ-06	15.7945704696676	4.81729146166615	5.58585265389014	15.7905957138982	15.8046919734399	4.81455618549867	15.0265620596765	5.76888720385348	12.156005040822	4.74873254919463	10.3914813217263	10.0104589097741	13.9664317857806	6.5464182311151	14.6011460628095	2.60328674765039	14.6362725504032	6.26786809392163	12.0159392848623	11.6213221204062	7.39356915736725	13.4559228808244	14.2034942250682	4.52478716331302	14.2316864376406	16.432490468247	3.03555162664909	16.4354821995744	10.5991259979398	10.5982173400225	6.75659712435611	11.0530679650396	10.3321626786449	8.68100869165699	1.89674361353928	15.3717817443208	18.8870637176091	7.36656513608196	7.32970472707924	4.39445274967216	1.73486937988412	2.47523847939285	3.54292016705787	5.69226701697634	4.29515182643612	1.73003403107068	4.21711428405807	12.6061408763009	5.44653656623406
TCGA-ER-A19G-06	16.4539509025421	5.06256763711487	5.78415593813903	16.4479235417061	16.4604075412097	5.02475349053061	16.3226450900228	6.75870606219497	11.5512102440261	2.48192713984737	11.127236606866	11.5709163454862	13.5907534829836	5.92237974335303	15.2399686618305	3.91868946407048	15.2500080047766	6.00638833990067	12.0653850392741	11.8570806969971	9.4314041220098	15.0529824605489	14.4287659446968	4.23198866666096	14.4667517438812	15.8777783267847	1.73326453568636	15.879326575659	10.2514207143784	10.3049285445898	5.88567064005805	12.2448326156897	10.6492190430868	9.42669940743537	3.11020872656817	15.781355800041	17.3806207514124	7.03972407772223	7.73080864346259	3.59682411297928	2.3438694168216	3.0985769637764	0.113544793645636	3.49876482323717	2.25965878877222	2.08034841842794	4.94328222651211	11.4589166021501	5.96008672436512
TCGA-YG-AA3O-06	15.9352419470798	3.94833269351626	5.5810620478637	15.9337764986742	15.9371268270409	4.68911809921486	15.8005249856789	6.47571905373912	11.3312023069389	2.32210258756525	11.5304043290406	11.4253901754946	12.6946499216417	5.65889964736809	14.6695156967902	3.44107950871375	14.6750380685615	6.45283772005997	12.1095114703315	12.2820570134883	9.07189855448328	14.3387453689951	13.0759232081976	3.0717328811754	13.103277897144	15.9847347483773	1.39207955300601	15.9931705801113	5.14521023976667	4.73968029985825	6.55332717830771	12.3656742336136	10.7288417922084	9.07207515678305	1.05574897015478	15.1106785427454	16.7571316943398	6.36785421409614	8.48183472531531	2.63016351986372	0.732083679348521	0.978595627658464	3.33790015338119	3.79742341534792	3.2020576308696	1.05956975505626	3.58538284954279	11.3054177323942	4.10747682243754
TCGA-GN-A264-06	16.5604489900051	4.51870873912582	5.59906228053824	16.5617788449402	16.5674169771419	4.34343295041171	16.5609059492814	6.36846788179557	13.8187154955989	4.35808702297438	11.0819190317368	11.825513121844	13.55543482562	6.043935147869	15.4108999426847	2.97123364771488	15.4284250960206	5.76315982031078	12.3844582397436	12.1471477086396	7.96366498489781	14.3010097680499	13.0902834954049	3.224564196199	13.0988017836473	16.1863555857883	2.08160932244344	16.1855332112371	10.208911787601	10.1720591707411	6.85987246258223	13.0974988554162	9.88622920803176	9.17400959570905	3.17084491354959	16.6532320972126	16.8297867022117	6.60234240320036	7.61308491110865	3.38022028920098	2.20826696160577	3.3488825179164	0.149960491209248	4.89101748529232	3.12045764836468	2.34907881676298	4.31961702124014	11.4976539792901	5.42767274349362
TCGA-FW-A3TV-06	15.5118654564502	4.05858645998501	5.96852358051834	15.5063202460275	15.5152436409569	4.17877399357949	16.1905753672465	5.96788718468754	10.5564736395421	3.45203094755497	11.1031366063379	10.7475582866393	12.5030920028573	5.1725975095347	13.7090049442519	3.12803570691296	13.7123810632417	7.02619279986512	11.3039568083899	12.0289041948626	10.1715916789323	15.497027831972	13.5942836278906	2.88907453870564	13.5995012819011	16.2554232304514	3.70112136149325	16.2601409995457	5.08006950768908	5.41588282346164	5.77285443997221	11.0372979239963	9.27375354974961	10.075410887046	2.12076300145071	14.6527267472922	16.5335475489303	5.84388451009048	9.28932108544961	4.15698251838618	2.32704959207999	2.26729873794715	6.10902307186586	4.49154553634202	3.9864144642833	2.3005765621578	3.46515342680496	11.6850447939045	5.48988983073175
TCGA-FS-A1ZQ-06	16.3523442007071	4.52155043557811	5.65761868065775	16.3487964275073	16.3550238707833	4.42549108742397	16.5841018998032	5.66404846031195	13.2645776726875	3.25555567096041	11.5441319881348	11.1031243350176	14.3510325172434	5.69955294008213	15.4589225702585	2.56276329968092	15.4656536708617	4.32660156241033	11.6561730736155	11.681305418619	9.11630130815359	15.3554395005831	14.5626043188018	2.54325933847668	14.5950931751363	16.254546421283	0.900446294032383	16.2658281861235	11.8864046856807	11.8712068191806	7.47747468012369	11.8606666207663	10.9026013942397	10.5858320716108	2.89758472540976	16.0574253922652	17.2242658819082	6.88091356138869	8.75874104625537	4.60667021910938	1.8951725923366	2.52368458375378	2.81017075757256	5.16700861710638	3.04617818443757	1.26275956222289	4.66340708590463	11.5728583709832	6.5077896673707
TCGA-W3-AA21-06	16.3221765601687	4.50012020296596	6.89724174994835	16.312959107852	16.3094897869747	4.60049511674751	15.9122126549763	6.11048889570419	10.9283832293169	2.63920130898473	11.7292584237848	11.3905911858342	13.9183606012693	6.97554510552163	15.1106836300109	2.15112075328315	15.1337833988915	6.13872654169299	12.5209058483874	12.0086573000906	7.68075825857313	16.5726525593692	12.9750066380318	3.80789417912333	13.0265426863997	16.7967253674007	2.69092402450668	16.8046980903472	10.4071135617131	10.3376801548649	8.87256429598212	12.1766193893765	9.94425356496544	9.33212644622526	2.79236198235996	15.6274178717181	17.5870626595811	6.88938596650834	6.71690684430903	3.63674314174342	1.40202024838889	1.5776490638967	2.69031092497294	3.46035336545431	2.56118092450878	3.22417807194891	4.47755570929156	12.4645520642648	6.04237422270624
TCGA-EE-A3JA-06	16.1069673689193	5.23617021079423	5.6529701065041	16.1118965078126	16.1139033740504	5.27088548369868	16.0636378489025	6.85822315025756	11.5013490207647	3.69864733499523	11.2548858517007	12.3099860952491	13.6219472348179	7.13028047528135	14.5045763148361	3.77800619127649	14.5111076438472	7.52316390711094	12.110103019811	11.6958728146049	9.54856671065532	13.7380693640628	14.8178946776892	4.43874369164775	14.8262711079061	16.4963315877055	2.71173777173743	16.5051585333802	10.3836538198745	10.3683360988372	7.01889655238373	11.8868759864528	9.87132876765951	9.68881113178358	3.51043891402008	16.3075147379513	15.4208605487434	4.37343306564427	8.09198372978758	4.57955950475142	1.5634737984743	1.96478912683649	2.28564243230393	4.12722936789522	1.59640152235976	1.43105235410016	4.32630461627342	12.7002539047732	5.91592573296655
TCGA-LH-A9QB-06	16.8738374180699	5.58715695982782	5.98747246267827	16.8699322367962	16.8832972518043	5.49644997226946	17.4141497121928	6.4514446647935	11.7903739184983	4.23493398218025	10.8942712572226	11.3629141502046	14.2808961006087	6.72695177816342	15.2177033741816	3.04782739229925	15.2512410878366	6.48766795680181	12.6875188910789	11.7094319786642	6.86445247509153	15.1819465960526	12.3056270662705	3.0372324017172	12.3032395639468	16.1338395139987	3.61805945676683	16.1317330039928	9.75041676279853	9.74463223295387	4.61362106986811	12.1042637444839	9.58440882474916	8.81440664418823	3.28940311351238	16.8468023108238	18.845164154291	8.25386010092617	8.12526081335164	3.93472004038423	1.52360518496678	1.0916584804547	2.79266793751189	4.0870449676892	4.09367132512635	4.22488815396705	3.49801431456665	13.2999447558587	5.3860348390135
TCGA-EE-A2MP-06	16.5428334294119	4.76768481605875	7.04218171033719	16.5413355354856	16.5515238099971	4.7626131018807	16.403107170549	6.74387355719754	11.1972806131152	3.32571028137088	11.09652942074	11.3461036241122	13.8120801220876	6.60502625900806	15.0817394332619	3.13753161657483	15.0875904721708	6.3644905422827	12.4530119559583	11.9183425821685	7.96209557430789	16.8909333888839	12.220394588993	2.34181813619102	12.2346952050587	16.5777405166684	3.46009150900272	16.5804214229395	11.8054641473084	11.7980448005828	7.07533519538049	11.4391240437978	8.3382985145243	9.53073916684669	2.58783964442508	15.5996639257686	16.8684284237093	6.84366131932544	8.273956642585	4.41366946393282	1.98417199468936	1.94054874290097	2.27639633428758	4.37787778799077	3.12460253866898	4.81924684858523	3.10457219189981	12.0485245751791	5.65338621834395
TCGA-FW-A3TU-06	16.5272756671809	4.66774618376353	5.51550117777942	16.5247935062279	16.5299022096292	4.52576324538778	16.8922769595101	5.56444894706991	11.6922134644465	1.96511301418427	11.4311712395435	11.4121612503491	13.8284146912584	5.66363661203635	15.4273236834611	2.11152128090368	15.4442551867191	5.37361409577419	12.1237671121486	13.0903348561462	10.1724287165066	12.2822504689977	14.0175978800447	3.36847871062594	14.0392821969281	16.4133781719803	1.56294400216379	16.422459646205	5.22497666554123	5.06742590491886	6.12940487681747	12.1554092561651	10.131504134282	10.012594264874	2.94345240778206	16.2760915670229	18.0974621462778	7.33667050452516	8.54924935483132	3.61443855547066	0.235106618512799	1.23013397353274	2.2559668001064	2.63799604792534	1.29416945024434	0.579918934090561	4.70819414260851	11.7261545259223	6.50316842858139
TCGA-D3-A51K-06	14.7589592395145	3.73851970438387	5.70638254818114	14.7622305779047	14.7809540395319	2.98000496728102	14.3757036224989	4.58711906223457	12.1105792978369	4.89314838610114	10.0109113271354	10.3168146043237	12.8755504849717	7.00553512742419	12.1867050769707	0.910011518077502	12.2247147731634	5.63906814125991	10.4757026209198	10.8369371713303	6.80630938575742	13.6872302323283	12.582663730325	4.35276037489539	12.6129364522792	17.3450511776147	4.15445771720744	17.3409319928123	9.10209900867349	9.06303670608326	9.55811283886225	11.4741442195908	9.42353817368866	8.38415872672807	2.63330685695976	16.5890601499797	19.0019080921774	6.39980241666384	8.75428271284541	6.22347721446732	2.49391292319383	3.14539922388904	4.37789439711185	2.12950603124326	1.58564336707104	1.74135799016254	5.97302114927919	13.1761302196825	5.12357831980797
TCGA-EE-A2GJ-06	16.1772897147493	4.41663929559047	6.55337074419865	16.1734441090628	16.1773466197752	4.26083316612691	16.0333581187178	6.34900390392743	13.2146434369665	3.71682513458821	10.478833797468	11.168800104186	14.2504944136268	6.28324370699831	14.3906872996846	2.34437577038579	14.3886132350906	6.01564700850565	11.8053049139441	11.4580236981669	8.18607919989854	16.9394443482334	14.5528755727759	4.08358710943391	14.5746290957506	15.844920060327	1.62207536902189	15.8491381234358	11.5123710127073	11.4983348475882	5.73042574275622	11.6234913615409	10.3327707821616	9.20012264538954	4.13270696599667	16.8916867603094	17.6392334944015	7.39754176138497	7.94602044960616	4.76921234035591	3.83803862829796	3.44088784347784	3.1609152996577	2.74151314437743	1.5583923208387	0.952833931707042	4.17926939471568	12.1274069539042	5.49494167132318
TCGA-FS-A1ZT-06	14.940383818498	4.12570076309241	5.57041495177355	14.9390645866866	14.9588492398721	3.98841872979029	14.9370430300087	5.92942923484136	11.8113840652765	2.10346675729915	9.83980859645925	9.38899795010698	12.492670403681	5.67699790965094	13.2655451488999	2.26866940013224	13.3011027193032	5.26658024632356	11.0436661829254	10.9780312210731	8.80080706647077	15.0645645342631	14.7283675876734	4.46898878140588	14.7568853441929	16.4971923123551	2.07884581684301	16.5139568857019	4.82812576094938	4.94197029403334	7.92175717344875	12.3946900244627	11.3198359025742	9.93609955458739	3.70501740205937	15.8103572930736	16.0263420238089	6.23776967538333	8.67212464880139	4.68966154562239	2.43284625795145	2.6524707535266	-0.0222255140873528	5.65653456903839	4.6456334122584	2.08631819404004	5.46223206697212	11.3706296648026	5.77402280577679
TCGA-EE-A2GM-06	15.2908452330172	5.07564359680266	5.89213379211446	15.2928353308484	15.3163914561321	5.1613196946855	14.9245672922825	5.71928858681841	12.6155852652881	5.07556476259929	9.2405645111402	10.1799625153069	10.9696309600819	4.22442932110516	12.740574790211	2.1288538052547	12.741740824125	6.13875576523078	10.6640613596997	10.1357398019009	6.97278439111323	14.5487473331028	13.2826011537838	3.67330978427831	13.2919553219982	16.2512354531372	2.74900276717483	16.2553121660708	11.7350894517429	11.728129352762	9.25632173157082	11.8105799411531	9.64011094230298	9.73393219933294	3.57363101516989	15.5272128011442	17.6458732632378	7.54559183713817	9.15497658202456	5.901506505939	2.36976482821737	3.57246179736334	3.64325720363852	2.2223098579227	0.686607546193094	2.54569046605609	6.25475856721329	9.32143175273475	3.52393045902873
TCGA-WE-AA9Y-06	17.0414612558635	4.60345654354388	6.24694919442601	17.0353252782681	17.0393504249933	5.20021231494814	17.4048987705836	7.19710272693672	14.9389346725247	5.86024679336167	11.0356716055704	10.6233315301664	14.5332773933663	6.81696731141318	15.0425255678355	3.00433971507851	15.0703979771113	5.91190270255847	12.4812089556982	12.6256808501247	7.87616835867322	16.4935657571665	13.2584034224142	3.51947769769878	13.2882764151354	16.4615688514653	2.97597735188439	16.4634939643333	4.39969975364024	5.0070431628964	5.21184476574131	10.9118024921562	9.53952836848937	8.94498087377044	2.63385688092782	14.9496293728714	17.0629302835666	7.07860444213586	7.90435774391472	3.65279176112953	3.69869605400958	3.83526735838256	1.1306730980412	7.34195397860858	7.02775649824429	0.604141582708537	5.09439946865305	12.7521880337247	6.222328370266
TCGA-EE-A3AD-06	15.6978045645801	4.56916423031637	6.38142948241219	15.6971529548304	15.7090841951284	4.9098753688726	15.5473289583628	5.97153889076747	12.4917732021441	5.11543432960833	10.8107870342575	11.7539806945142	12.387568711241	6.06885602682563	14.3499994330172	3.06673699750456	14.3910408948419	6.6445642735036	11.89133093407	11.7824324339736	7.14393190770418	15.2728334807244	13.6922527165646	4.81836968432287	13.7347806546062	17.2997862562422	3.2743544024703	17.3040938332646	6.96595307190809	6.83441081738297	5.94215102465767	11.1742973241795	9.40678653866163	9.3531169749153	0.359472184469368	12.7611265966012	18.0250869739536	6.59103117566337	8.85689458195591	3.9919680479098	0.74140297236107	1.3861900477105	1.89005616732847	2.80208271189022	1.60789015689992	2.83421818681301	3.47511890799046	12.1170484067278	4.62367427112694
TCGA-D9-A6E9-06	16.6344919450722	3.56750782828827	5.78996972944018	16.6335147473529	16.6505392566398	3.00886292306754	15.8747809768298	4.86001626603232	12.49896046288	3.12585077632584	11.0619572937432	10.4836510257608	12.4798046759958	4.31083590139167	15.0769990602529	0.940163541635739	15.1010720782099	4.41251975151319	12.0706114179354	12.6060360258802	7.18088133414744	15.1243687479522	11.8400349413155	1.33655429972519	11.9180957375405	16.7314193166218	3.85440422405737	16.7459927888237	5.01834741161303	4.84321911001905	8.65531783345133	11.0822109507708	8.01732543814126	8.32985737681368	1.77785862222452	16.5667034086862	18.3902494506114	6.50577849967127	7.69794874207988	3.19660760539278	4.97856313040068	2.95423054626924	3.12634178652464	2.1561018095407	2.27558315905918	3.87294241411651	5.13319261245799	10.8950619745984	3.166715938253
TCGA-EE-A29E-06	16.2434828472493	3.74362418400501	5.55541063774381	16.2318269350713	16.2601349892972	3.8318515395833	16.8573256070814	5.73807029742325	11.48386345009	2.36894286677359	8.23598003095021	8.57992225016871	14.1995380493823	4.92362276296273	14.8572572482323	0.900101510659653	14.8894204325902	3.97457520976686	12.6266137012173	13.6956195689637	10.0964317435537	13.7133473422503	12.3547588072077	1.91507146279721	12.3762764203852	16.9807809422629	1.87257782794273	16.9851936937317	4.62651705887197	4.90055253464393	7.31596117832671	12.8030193866733	10.0447107125639	9.74818719715435	1.90370756420064	15.916207279532	15.2236992371772	5.08288454329971	9.39020295262233	5.04567209093223	2.31666485418809	1.86141919733763	1.15888607024045	1.61057499982781	1.05346482516505	1.33990400791795	3.68642116290848	12.396687604073	5.42994179780234
TCGA-D3-A8GQ-06	15.4293924115162	5.48821936578897	5.66673766488911	15.4387242875258	15.4381746722527	5.23938076540801	14.5010803068885	4.93994655343676	10.5527761295232	3.85803161891016	9.18027947539291	8.93896949195459	12.3553685709347	5.43317893435288	13.2890125313925	2.65999665223647	13.3109338213283	5.02699314704028	10.7385712502593	10.7092391627869	7.2985608694331	14.3345111431694	12.0077015956774	2.32041689291971	12.0103987242267	16.6506256845365	4.28158857752354	16.6565852357793	9.26937113286267	9.34069928741016	8.34372371189949	12.2960893926802	11.0598095018838	8.54677274065926	3.47193171523086	16.7026796876879	16.7084118626271	5.60836976555642	6.90619951275648	2.98673440215745	1.29602118675589	2.05644803789845	1.33961435175374	2.86220410405991	1.65704803641324	1.83819234284808	3.54156602300592	12.171395637187	5.82701646976715
TCGA-ER-A19J-06	15.910693936327	4.78344688600907	6.36913965108806	15.9130075107123	15.927383516693	4.79896784617273	16.0458143957585	6.12593564841881	13.6047127763438	5.5435815964344	10.6248745331832	11.1088287878947	14.0052713274689	6.76311337086651	14.3238850561222	3.08337182463725	14.337270941896	6.8678852255472	11.832623181227	12.5339486980341	8.37114192629415	15.5348149923185	13.7085674204093	3.85205473826531	13.7225402094145	16.3279681867394	2.40010129352915	16.3379528432069	10.6115815988304	10.5705046293138	5.8808697231773	12.4925040354352	10.2587747400806	9.82966396781589	3.61448569351719	16.4983438023782	16.8780893609842	6.48397839829746	8.89829615120089	4.92587952421041	2.8729438313203	2.94640190289031	3.0930250669903	4.71772415750514	3.01068249738498	2.96258335362066	3.12483583562932	11.806396119291	5.86821461242043
TCGA-EE-A3AA-06	15.9915652519645	4.2409961779703	6.16177370191234	15.9873585200222	15.9923291692962	4.52805406670721	16.5352820549231	6.64712961005599	11.7917425768788	2.95058652715362	10.7562352589757	10.6447819598084	13.0376121550631	6.03803184233999	14.3838824701421	3.93665202067603	14.4011587549568	7.08453347960644	12.1334470452007	11.4913075081113	9.28550320176806	16.0123210630243	14.2482599599412	3.9385716465706	14.2603379020932	15.8094887728857	2.65548842218676	15.8219355407168	4.26584579285067	4.46129885733829	7.08376283341903	11.9123670797143	9.92193622596023	9.61314388906438	2.40874725639848	14.9851726944061	16.834285596155	6.78930739341491	6.87550210556436	2.81797657993866	2.7764422769951	1.76767533650963	1.29025908558551	7.36776245985509	6.34961973078157	3.67500606770253	4.213995414883	11.6189345922551	6.12052142318322
TCGA-D3-A2JB-06	15.4323103039245	4.93009735553759	6.02765086401102	15.4298145919539	15.4338041960216	4.86417543034619	15.3187066020987	5.87989952897143	11.485272792992	4.44926761430643	10.8398601905776	10.9977039442851	11.6925671292206	5.56413553753071	14.1387737771061	3.63177604151342	14.1354047096204	7.03837251213826	12.1244471350476	12.1931988640753	9.6092860306715	14.1702262070205	13.5318262962038	3.06196563960477	13.5337670284003	16.6742468990368	3.53229013467726	16.6768617491697	6.5508300069683	6.70397240655315	7.8567255604373	11.2411956635351	9.38561194024507	8.87021615882565	0.332454646863747	15.4945597537299	18.1708076357346	6.03731110665976	6.7034749885666	3.83506783967025	1.18411310388355	2.63848615568247	2.25677637268091	7.87998749164766	7.22528508898608	1.72677653580389	4.34115778190246	11.2526827020315	3.6412959933161
TCGA-D9-A3Z3-06	15.715483008168	4.07361945102686	5.93188732731103	15.7015627770518	15.7157230224009	4.47167785346564	15.8670092258333	6.36055853740649	13.2667818699395	5.19958521319897	10.5987915247749	11.1676134594568	12.5066430783745	6.03036440434812	13.3381115323851	2.54284944864943	13.3397183802213	7.11068880258394	11.2817919643198	11.4872570996096	8.7437356054469	14.7742404191755	13.9139337649891	2.57606167848252	13.9148558404305	16.2911453470856	2.54578655477225	16.2963368364268	6.18953253767154	6.3548404787785	8.28469765211916	11.7222090425811	9.38748763377233	9.33055864196482	2.79238231983209	15.6152851916999	17.6925478838098	6.35530974870552	8.99601577308215	5.06070679326859	1.19161075583211	2.99393955602475	3.56057894155919	5.39699262168808	4.0209618895481	0.983475254804035	4.67065826881572	11.9281140449848	4.80208835869118
TCGA-D3-A1Q5-06	15.2663461782179	4.007226913752	8.6147666105866	15.2623507434406	15.2846774606499	4.24504723890181	15.6420832194041	5.8557586028512	13.466891591103	5.13138878232203	10.4067803364382	10.2807413705697	13.8158970029908	7.61687661618392	12.9556812607491	1.68776478161551	12.9937485054361	6.20065114718311	10.858242235223	11.2281783934446	7.87710168333647	17.0895739253055	13.5083238325392	3.38100511502325	13.5361047849944	16.3042433314052	3.99150056833006	16.3110558068579	11.8887856641404	11.8796933650739	6.5861716624352	12.1952216615476	10.0849336986634	8.69584318292141	2.85522876687203	16.572395872181	19.529177757424	7.50189163012027	8.45513452503093	3.71702198890673	0.872829761597706	0.357814311491903	2.58363773754708	3.53500444081293	3.51254533002701	1.96491339619934	3.92188280848397	13.9431730751667	5.67958959986736
TCGA-WE-A8ZN-06	16.2201947326605	4.188333177443	5.51707328835306	16.2199329311322	16.2200151780381	4.39080570331102	15.5025098913581	5.85448421895728	12.7013135484182	3.69512449502388	11.046471727686	10.7288499707267	13.030237255932	5.10696250233765	15.8243062214406	2.39220242481716	15.8451051239288	4.15996607918818	12.5195430798577	12.0318149104607	6.65165671157653	13.4950786572885	13.5931342614616	1.83224651847451	13.6612668328924	17.6354633206092	3.52648369801415	17.6344171219379	4.96140102303806	4.27353529235459	5.20489427109579	11.4626559606323	10.3528332672767	9.58241781693348	1.52685510371892	15.7800826713498	16.6169118537203	6.32946412081507	6.80376667545447	3.65481933715902	2.22903484191308	1.46835360088405	1.87324105737349	3.52734900507212	2.75405897311622	2.02445635747718	6.43376422586097	11.4658199523658	5.30808184447975
TCGA-EE-A29R-06	15.9461595775814	5.53467663815785	11.3657182947566	15.9415892080037	15.9848971279902	5.48197796390562	16.3384695751099	6.62132365845001	12.6532593064559	5.12867933769408	10.1219155148828	10.2420296531611	13.2303679803689	7.01733787141168	12.8265347685594	2.1942034492191	12.8698344135287	6.66148332558594	11.5246822386546	11.307414360411	7.94902775025398	16.5613304928102	11.7702387977234	2.77956900031881	11.8044658207878	16.860776330709	4.40653510583131	16.858851075353	11.1854625520827	11.1719463027174	7.37567181221228	11.6155500616418	9.19516075610997	8.79806669355074	0.226538390162289	12.3950386299524	16.1909529426132	4.85451445500977	8.86248904306735	5.15805040025248	0.553764456188898	2.15381032994912	2.72384217861685	3.87243193570855	2.23896807960417	4.47749607467198	3.66046791076694	12.3247021006201	5.20094218693503
TCGA-EB-A5SG-06	16.3048057507879	4.41858032988347	5.68801726019366	16.3058066265343	16.3140963400769	4.87905901046935	15.84982487085	6.31533541034281	11.85675790178	3.53054657172246	11.3567494653642	11.0018106824172	13.2261256447648	5.9720410706186	14.9290091547328	1.24385957753257	14.9626029656055	6.21163693154489	12.7648931496699	12.3607847037996	8.08653879989419	14.0198332878593	12.6403598691592	3.65643681495939	12.6748156425331	16.8643036705483	2.9633587408886	16.8619557402967	10.1109434281285	10.0840453095041	6.56978840266726	11.3076209387159	8.95062822923721	8.10950604283024	2.77105645485882	16.398433827964	18.4511907617787	6.18060857796539	7.30821977741661	4.94735583169963	2.61793151612164	2.74333267591933	0.978052588864521	3.51812354931704	3.13600324545684	1.23843659553289	3.54499058343726	12.1292258681074	3.8700637095585
TCGA-EE-A2GL-06	16.4151741429058	3.56553864373384	7.13436267957078	16.4076558868037	16.4153702827728	4.30881947413282	16.6127097148376	6.14998115054572	12.7953691526469	4.61809821103145	11.0554552355287	11.4355906462507	14.6546438167806	7.66793851301586	14.4707131468946	0.180184209610889	14.4917320461265	7.02584490379425	12.5717986957867	11.6333230688341	9.69838300915859	16.0553431667172	12.8106950522764	2.75661774036527	12.8224475727568	15.2437053138911	2.34453795680722	15.2458946956362	4.7726401138855	4.88235764992352	5.60222856306146	12.1297952589564	9.17163140941077	8.72131141227631	2.87721888379054	15.7999694207963	17.924184612716	7.18716824926602	8.35099082694719	4.68205331307634	0.997111183124715	1.16583708373635	1.86073640356372	7.8275998718429	7.29070859200017	4.14641969510181	4.67825548617708	12.7761463453629	6.35038465520393
TCGA-EE-A2MM-06	17.4626183817656	5.17699933233287	6.29284233375486	17.4606516697661	17.4719493729664	5.1233374733632	16.6492202922864	6.87446129818858	13.212948436219	4.97320753589449	12.5484622371283	12.6650857580914	14.2209043403529	7.21389729211993	15.7730212969072	3.16892110220464	15.7993391564162	6.60619272100328	13.2925955818141	13.0233287327647	8.12748503869425	15.8869500787074	12.74605236052	4.23284371742744	12.77380354582	17.7988007609883	3.13753710131792	17.799325551176	4.61985227056328	4.74372546830588	7.44076226023915	11.8279040739156	9.41644117096403	9.60713550327125	2.41152049000944	17.036623506381	18.5658998766865	8.2068732357784	7.35927037004287	6.31256150724207	1.568939077065	2.09021796455724	3.44688562859957	2.18383611832546	0.976623302742034	4.96132651926222	2.91728781955	13.266891666081	4.97685894140638
TCGA-DA-A1I2-06	16.0059282724085	5.02399423383613	5.77868560211504	16.0024797999601	16.0095316177817	4.97885231841895	16.5297974555949	6.21862876129136	13.9835313753584	5.84629351691796	10.8359774098981	11.2278895818554	13.6138572046351	6.46458771155681	14.7241241665082	3.33296812110634	14.7121494513507	5.13845654364261	11.2855342282142	12.2228144421782	9.14450770918602	14.7982042377413	14.5920034914453	4.49416761564883	14.6000323809625	16.2971856348573	3.01620962973023	16.3079903432274	4.77454179309286	4.67095894766878	9.06176596923308	12.6353961985832	10.1796188234177	10.0098371421281	3.56008381304051	16.6317144883353	18.3667501560434	7.89684376726628	8.31531239817361	3.51616047398726	2.90115221232901	3.09757309921472	1.41299823009879	4.9025004519068	3.70508618550306	2.17367953066368	4.30855658961408	11.7053408427008	5.82052380673517
TCGA-W3-AA1R-06	15.805136582529	4.65091338616058	5.82322122856088	15.8041296761465	15.8142080063481	4.81471384412368	16.0021252781177	6.01962502032421	11.805349570834	4.21285495722663	11.0251814789743	10.6505359950728	13.4389767316752	5.88474943251527	14.2851869060775	1.54866877721666	14.3283921635818	6.92752003718928	12.6336417503082	12.053737576709	8.33935761992106	14.6353740104964	12.7949763171151	3.58298142140431	12.8298657779134	16.3552248595009	2.52893731585056	16.3562843256488	10.3307493433935	10.2885508744511	8.17776372729258	12.1154294227434	10.6358525834994	8.85755027047612	1.10593191378815	15.4691914103264	16.823620668337	6.30857650621665	7.23199407758467	3.16080374226245	1.98379995244589	1.83538031979849	2.24009906088889	3.82021462897694	2.04173870748788	3.7954883768394	3.67561503492895	12.1535256578243	5.78532796286107
TCGA-FS-A4F8-06	15.4561431754645	4.89631751397227	5.90437270793562	15.449611817198	15.4514574247563	5.34586877214031	16.2188993051067	6.98408539434188	11.7008577239891	4.3064577385817	11.026541065368	11.3448971418673	13.1434495500521	7.14678360826092	13.5151431400667	2.28502784929153	13.5009004557711	6.10159251418873	11.8593245966738	12.052616293744	8.50859569097135	14.638410796582	13.238825381977	3.94877893346196	13.2448760162487	16.0834766662596	3.75245453504172	16.0781784612063	5.19459398034954	4.99870235419918	7.52482908918019	11.4450617442314	9.52070776662652	8.22243938524638	2.96692542777973	16.0260820398094	18.8598132647673	6.09613099973496	6.8904944711486	3.54986070325173	1.19730032667656	1.87769887430201	0.421974472092194	8.27076389612453	7.36983554068101	1.44114275588544	3.96770955467377	12.9029871170779	5.15499071198139
TCGA-EE-A2A2-06	15.7144763806808	4.28044745533739	5.74119462502292	15.7161834984184	15.7368228553096	4.46071806626515	17.0305788498722	6.80355130513117	11.3902089554328	2.79241494462153	10.9309256959128	10.9302577832147	13.0865501406218	5.73036232859572	13.5015714232706	1.14672120148085	13.5418333526112	7.04437697362596	11.8237572419697	12.1516979114765	9.31173302020753	13.9146146348169	12.9413558588274	3.39362658155729	12.9453654755527	16.2692639684644	3.84429024767213	16.2653544342102	11.2720915453264	11.3006902014295	9.28534085434793	12.1555802644727	9.41118578905381	8.50918350650576	1.60512801925236	15.4303941559917	18.6956583568737	7.15543488559109	8.39798795563306	4.42242622027712	2.04729939898101	3.23591559828557	1.43950012965556	5.84426695317494	5.76565743040572	4.13539309393127	4.57073766535911	12.7309601814438	5.73364642726671
TCGA-GF-A4EO-06	16.0088505794243	3.99021123399202	6.09730612637809	16.0058055817318	16.0317099623283	4.01128086343999	15.5228506255674	5.07557362231832	12.0738184656304	3.53289173678494	10.387169448262	10.6691866315483	13.2847523980783	6.20338879533824	14.0865906698056	3.20605283761504	14.121737617539	6.73021001272612	12.0468590979146	12.1825470176572	8.51936528652421	15.7208617535749	13.647746592778	4.09281978042394	13.6859205363115	16.2513137830367	4.07883904449417	16.2560250682863	10.7756299067071	10.8145037425586	8.21780924167881	11.189896518832	9.2624296797959	8.19517685207473	2.77370640463622	15.6832844969953	17.0750890992405	6.39765573287593	7.97013639183916	4.95040668133895	3.064465994467	3.74251192269875	3.08298527839822	5.50243461427235	5.32072000971509	2.19501041142228	4.30395982738726	12.2567997793205	4.15343447140388
TCGA-FR-A3YN-06	16.1547880951916	4.43241931480905	5.63499278702468	16.1609204717853	16.1750840442961	4.50310630059535	16.6893838174723	6.31207741132931	13.3585876444751	4.74031222078744	10.7279727372378	11.5532035387707	10.8519472683881	3.59301504572348	14.3255652595228	3.07151528217927	14.3506779393852	7.09971058450486	11.2763122007807	11.9784961003661	8.28443140709587	14.2983661049992	15.836991709418	5.56872939088219	15.8434292581894	16.5035098251987	1.82374880544922	16.5012387082569	11.4876841467409	11.4908665733173	7.1202894705779	11.0658334849647	9.55225829781584	9.10660627556706	3.52508371147889	16.5024659707292	18.8828887156856	7.82191465261619	7.59575736928431	4.17195010098553	0.377024598975068	1.7625459801981	2.83763042585934	3.90238924203092	3.611060759852	1.37085390650139	3.96024003493512	9.34387412340201	2.93395636921049
TCGA-EE-A29X-06	16.4661164682329	4.49958353803144	5.66197815597198	16.4514744061903	16.4827381174415	4.59995452167248	16.5981544074051	5.56922471397623	11.6656609058527	2.14290200823867	10.7011356627052	11.2848639470297	13.2112438977969	5.72351946080136	15.692180469335	0.829217887299835	15.7189374842481	4.11044188237217	12.4184062985626	12.4840782210172	7.324726691139	14.2063971237376	12.5665800336748	2.98295048929793	12.6246895769782	18.2291946890066	2.69040525240897	18.2267252434874	5.86463421325876	5.67468838116531	7.74014595415442	12.5205638387026	9.48555960010274	9.65169719942817	0.832572434145711	15.7581100878415	16.9904115075321	5.32658276732525	7.88560331376041	4.40341021161794	1.96268667907981	1.57718969836726	1.44848986832523	6.0372586338597	4.09841593443724	3.02739949415831	4.39127982050773	11.7971803118507	4.45361305394013
TCGA-ER-A19H-06	15.8636868512741	5.0246856100965	7.1309878389286	15.8564849036714	15.8836253881583	4.90695698990132	15.3027397135603	5.75659070511591	13.3008803151954	5.91466489069912	9.56881201605775	10.2683004262417	13.2757583343089	6.21713752014815	13.0869120270082	1.76431434878452	13.1480147636317	5.85126466548703	10.8076236029665	10.5490247016947	7.77878943435224	15.4795675394051	13.6499601804514	4.03381386307598	13.6691029258739	15.2042958956136	1.97742340129957	15.1924956438897	11.1672367506955	11.1306295348632	6.64810645767292	12.4627557151923	9.79852309147979	8.86618653160428	4.73027273452178	17.1221932914643	18.1445359515652	7.95952476349967	8.82706101885439	4.79681851506986	4.4625046108975	4.29922802007363	3.06658847215935	4.37612328942383	3.39416597643015	3.1421417593139	5.33715254083685	11.4920959516654	5.24027053698513
TCGA-FR-A69P-06	15.4061751595148	3.70751501320963	5.6091531683672	15.4074768762265	15.4019763003811	3.56183413996556	15.4977201447954	6.35559898285751	12.6074862667544	5.19112657865959	9.95948434453454	9.67384922825591	12.4301501472539	6.03314041606366	13.2744641949194	1.54427091294497	13.311654663722	4.80031310084359	11.0022255378486	11.1830210418868	7.11650911098186	12.953134079264	12.2795644067042	3.80192806712539	12.3002777503309	17.0258808266586	4.8222210185291	17.035761338914	8.90686538170979	8.87740242936917	8.48056892081591	12.1671335303481	10.029050665367	8.63815936925696	3.2698119908785	17.0192563376043	18.9302472883348	6.84489769954598	8.53508040955794	4.84556913886611	2.55169708593329	2.65495887839217	3.61022811224556	5.74453548840699	4.67564365292156	2.40156478823646	4.36564757665881	12.1570671129012	5.15136299651645
TCGA-D3-A2JK-06	17.4073688362803	3.87014655303609	5.56299100141629	17.4053070219266	17.4183759122978	4.82701453131248	17.8330083795489	6.10067223850994	14.2019177995757	4.45826374372427	11.2765715324359	11.963292879203	14.2237485477464	5.53095854146712	15.8284500246615	3.32583529657867	15.8361537285854	3.12394845384647	12.1000469479508	12.754815271709	7.29532602144731	14.7226203561977	10.1066884189934	1.99302891305982	10.0892774683099	16.8570447236072	1.21713488005131	16.8543912027473	11.3473333677122	11.3856456240335	6.67486620710566	12.8005380430799	8.0811114810583	8.47375200280697	2.58217647547384	16.3563031645391	17.6620332988471	7.03566787739648	8.80762747337209	3.710243223169	4.39675499315124	0.79727724138357	0.620550590710189	7.15805319397623	4.64886944430668	0.882433580247197	4.3745414940129	12.7008130065137	6.10082723771627
TCGA-YG-AA3P-06	16.8508069676151	4.22988740714555	5.57394809723482	16.8619198243865	16.8606954544208	4.34457950707169	15.5986127111065	5.52866539091189	14.8810093995567	7.1003129755455	11.8405277628966	11.9074838029916	14.6908985295755	7.11988261942171	16.0532739204269	1.56515368588286	16.0763196995302	4.90018824633972	11.9647873472787	12.5209152404425	6.93117339304496	12.2695102729513	12.7180191691704	3.29388962598837	12.7662654588973	16.8125358921026	1.819640304021	16.8198187381979	4.70437354259902	4.28800590099336	5.59358595789779	11.7896201075314	10.4860203699133	9.22540447379966	3.29685204076067	16.9629905987474	18.0003871924262	7.44020377051969	7.5922951908687	2.68034096351065	1.32802881795186	0.69509017470458	1.37588982250388	2.01318043773525	2.79266731481663	1.56565093875962	5.05506246792236	12.5900252303798	5.87223158548016
TCGA-EE-A2MN-06	16.3801271537742	4.29063272727429	5.95847705666257	16.3858800910832	16.3893208335067	4.64656942520695	15.282545884715	5.52153074278311	11.8937612263744	3.94365745498498	10.8665318974692	11.9745650542702	13.4065395968648	6.12085121050472	15.2493842030002	3.36217137994876	15.2604450633667	6.58001864333076	12.4184615205	12.4184650960368	8.02036282280327	15.6111550701479	13.3374875319762	4.51751734133686	13.3745341326407	16.8152614215564	2.60525041809447	16.8148576594401	5.06071730633209	5.11251183221172	5.09499986022808	10.9803307162119	8.71403851756063	8.90393980026784	2.4365995567961	17.1928682678472	17.8301057776878	6.48545036986458	6.24754378884605	3.29543630576531	1.60479801920681	2.00623778847763	2.49508875528173	3.46741772576091	3.70861230456505	3.56009264180334	3.39738570008244	13.0269248302081	4.92562184978269
TCGA-EE-A2MK-06	16.3343951356758	4.2777794157119	8.57666308103847	16.3360708158946	16.3332651638209	4.65786889075144	17.293577522273	6.73888175687572	11.7307243853708	3.70617229454981	10.9121058768803	11.5299127547132	13.4310344166814	6.89115171512751	13.9736377085185	2.82314051436613	13.9923572954182	6.63071743798068	11.7574147945971	11.1499475590296	8.58350100118681	18.6676391140491	13.1019178666101	3.5036490452287	13.1093541871103	15.6125324323609	2.32493795582693	15.6218604080761	9.43823367748344	9.45985349871462	6.42925469823814	12.1875724431756	8.94792377341653	8.93690615340159	3.81677302929583	18.4371164432534	19.2355209106909	7.7980715014514	8.35523723130625	3.40404900753873	2.69561216575521	2.36688747910395	1.99431819917407	4.53480207362874	3.37965256303521	4.9998529566369	4.08933108927772	13.2189571553542	5.4660612671438
TCGA-FS-A1ZS-06	16.4189470634459	4.88163915919417	51.448861142452	16.4152168102533	16.4169965419364	4.82516349002756	16.7735632007273	7.99600494543455	12.1237491375855	5.31106294775029	9.55942854858699	10.4877079941007	12.9930478725622	7.00245972918983	13.0280261438609	2.79515130653042	13.0801640994477	6.68487370384573	11.4886812114358	11.4967227268227	8.74064145997345	19.0404728657253	11.6496128635602	2.95640852718464	11.6533670754547	16.4590167465839	4.42538713117105	16.4664659715414	8.70502875168277	8.69001657695529	4.67092107795406	12.1453707914615	8.91601517883425	8.60207871340265	3.68732734836757	17.265688625839	18.7167357473821	7.02742629905924	6.66359951969819	2.56241368070009	1.7820531944711	2.75937591982269	1.81562473185475	6.20383941667991	5.21621777036618	2.22110969724822	3.99092056302068	13.1189604439413	5.56241153013924
TCGA-FS-A1ZR-06	16.6209643953601	5.23112585655865	5.67749966964577	16.6127809653522	16.6155713492389	4.54850977519352	16.6184387021293	6.53964885518264	14.3952948959628	5.34596970358967	10.7940451558937	11.1782688255466	14.3596336561453	6.27360696286251	15.1653871637332	3.19739968339225	15.1832830196608	5.5566422480025	12.3490472572403	12.3115151322536	8.03155528812457	14.2805943978699	13.7400446166048	3.84603419453606	13.73430715711	15.7833291687207	1.62653691938161	15.7939094418269	4.22020099071092	4.2110417835209	6.94804553174805	11.9026463390934	10.4110645013683	9.59299231248933	3.42242620613381	15.778759161717	16.441510407609	6.46395717594277	8.27421204406637	3.79705957575466	1.1162919524303	3.88501128038042	1.68112943147749	5.84127708369522	5.20189039222982	2.18605463786178	4.06361705230555	11.8994513965811	5.52738559952727
TCGA-W3-AA1O-06	15.7259309761836	4.7830639798046	5.7306212300768	15.7277991990463	15.7373920299859	4.7244943437835	15.6693278600431	5.85233336801404	11.7224910488037	4.07400907075674	11.4743213434654	10.8991519072556	12.6169373123712	5.36817531000799	14.453062579185	3.65243583047312	14.4643291557048	6.03714454682452	12.0185511879477	12.3819521924022	9.22349191289928	14.3136968584999	12.2343251180004	2.93688509074281	12.2623019307748	16.1753389803306	3.94534394160054	16.1825802007398	4.762987464049	4.87196712801122	5.10793805643496	12.0710058683091	10.2382566624032	9.03913355520285	3.57789693991677	15.4753288875818	16.5559244208011	6.1857111044941	8.77544892016688	4.15455487353178	2.85375877105967	3.57607257908909	3.02925744609861	4.52377102661426	2.65263645851486	3.10408141643504	4.04199594223354	11.1319563322116	4.58280054552636
TCGA-ER-A2NG-06	15.6033945009715	4.61166273804641	5.60807217482705	15.5998813301897	15.6066766128441	5.12520047799783	16.9370128681019	6.7707638717494	11.8709650411039	5.09720929658251	10.6031818296952	10.8410785085271	11.5257489896316	5.11467149958447	14.2739270208027	3.28073915822749	14.288148302267	7.12867402693622	11.9374719692477	12.5659537170214	10.8980264794315	13.3782649086789	12.4142945600582	2.28143650142046	12.414779632338	16.3178669070488	4.66178425486634	16.3242975960194	4.50631172824619	4.27617483902034	6.5675418957294	10.9676544188064	9.09821450172931	9.09393997158851	2.0290459567958	15.4835420878626	17.6243726500505	6.16491775183194	7.96490358774194	3.35584633480377	2.78602620385352	3.07638792825993	3.18224246797792	3.5347440772551	1.44985982572906	0.761018110438492	4.43343012708804	10.836775412381	2.59928935816684
TCGA-FS-A1Z0-06	14.8893167760192	4.83856154014377	5.60688459121909	14.8999401214168	14.945599493603	5.18088637319139	14.7500096814597	5.4363396062131	11.7362905509715	5.17648325992323	9.4001911286449	9.60415072951506	13.1394918150168	6.9504815252049	12.4749854557646	1.44643362929934	12.4883575870552	6.33630273413197	10.8711490985646	10.6852212216015	7.71926390214851	12.3978937453355	12.886266590614	3.41756127467993	12.8955407950109	17.197731328524	4.62056923899702	17.1958790240631	4.83179124531755	5.17593356997067	9.20595412232197	12.2411368569213	10.4531127528925	9.03646752095953	3.27644853080574	17.0297511090528	18.325134876713	6.96626134161433	8.69498076326302	6.0462310330384	3.47867553042063	3.00335405593142	4.87728138031556	2.35942881770707	1.70288866293117	3.54144193557323	4.47610898684676	12.2143575150702	5.1349341812495
TCGA-EE-A2MT-06	16.4850253153807	3.99307114899604	5.73014546422627	16.4866676576778	16.4936812669038	3.95455650743422	16.7567643573092	6.36498796604597	10.4043125047558	2.11607088643292	11.3711241098587	11.6073256115979	13.7450514648478	5.68642543952856	14.9160329980541	3.02692972578561	14.9325344579953	6.76331279835475	12.0837494098903	12.576710172964	10.4024968148173	15.4956427551538	12.9051660299575	2.49288584807354	12.9060644652384	15.6594597828893	1.87084950222352	15.6670866847568	4.53984465418185	4.07294191333865	6.56606073610422	11.7826799388277	9.24147424279427	9.63100305685767	2.10933406885401	14.6677266721557	17.2692578840807	6.87466693769512	8.98247939995385	4.10307161713556	1.7322390750601	1.27459188795283	2.9310469653159	3.12271821475457	3.19177553254983	3.17964371340851	3.36611392059656	12.0871814979662	6.15750495107672
TCGA-D3-A1QB-06	15.3601647920841	4.3355855070963	5.59994745682022	15.3500862038557	15.3677771934365	3.82571626907751	14.8647414801375	5.9394318266032	10.9678773351792	3.6660827976079	9.77170219150925	10.5557270598137	13.6797635609619	6.44370489726736	13.330903093682	1.09919530526794	13.347461498939	6.41742287396262	11.5561707279445	11.1023466969992	8.97820009201553	12.474545398247	13.0858665811617	2.56285811390201	13.0858988843191	16.6837995955327	4.33734400854602	16.6862124855901	4.13700672083147	4.4288553711757	6.46941683589421	11.636454239607	8.88010420943001	9.19212885018258	2.35644710085426	15.038340301013	18.197101260421	6.19579180456818	8.30759747318601	5.21811561613689	4.16770089538119	3.66793118750074	4.70158225607065	3.96978938373818	2.04411976504606	2.1446088210623	4.32951843210168	12.795015266803	4.85810136963268
TCGA-EE-A3JE-06	16.2382528153658	5.65066692410048	5.86129423118129	16.2398955842924	16.2497717458392	5.78760240892358	16.3216395236861	7.36444016463409	13.1302405423637	5.27186671126505	10.5300523619112	11.0701417341863	12.5082380402194	5.61632521771456	14.6386693943005	3.36655595495882	14.6426513835535	6.26766860033012	12.2241552521064	11.5613621166154	10.1183673818694	15.304003654984	13.6995411060068	2.76944080085542	13.7061773539084	16.1155214111182	1.93313110027536	16.1138417542296	9.82729937858566	9.79657533399072	6.35227069985575	11.4827455342258	9.48392073638626	9.51920140379731	4.15826918375461	16.1404259980271	16.971870844693	6.90076366687021	7.80880800701851	3.9630654945482	0.748384669435218	3.01324550124791	1.37561098215168	7.04372732520544	5.57100287133576	1.29714198173035	4.8916902067512	11.0069699777122	4.99322129361898
TCGA-EB-A5KH-06	15.5982163407042	3.01955012031134	5.58679267755257	15.5981818324017	15.6043046776858	3.30232360842464	13.646932007656	3.52856669518356	13.3764500697517	5.03381139754502	11.7492518603508	12.1659237427784	13.6947584599675	7.08417842433092	14.9881864280445	2.81054730982619	15.0292535324207	4.64231562059583	11.4460962157782	12.9831312989924	6.65141487979229	13.0828677060965	13.1397150190565	3.90320830178327	13.1820158747964	16.9777113877269	2.94255260502176	16.9770688192534	7.64445188182542	7.75756905800008	5.94250348452557	10.9663897605519	9.63030865268551	9.01927714405444	3.10438839317019	18.0095225434357	18.707180536944	6.70501403064823	8.54728092347784	3.42454668551663	1.19342863497892	1.35467933648519	2.82440141840142	2.58436220096339	2.72503372747796	1.41585070816261	2.16876696335536	13.0776430163625	4.9265974539472
TCGA-EE-A29G-06	17.1414029558774	5.50115188193366	6.36417882112705	17.1419500664526	17.143465091244	5.39130320992223	17.1920235518837	7.04256294650612	14.5781963937575	6.20711229415218	10.1611569195896	10.9490814913012	13.927148313506	6.64516204239252	15.324420995722	2.70183031845517	15.342763692133	4.73205493945845	12.1248670638842	12.2006512632023	8.19731507743943	16.176646748031	13.5489491909812	3.04563563470545	13.6013929830599	16.4442030983999	2.34842327425751	16.438746515441	9.46692358384214	9.38870020335804	5.52578423219479	11.6127925024361	8.91643136429754	8.87071649992042	1.23466486145665	15.1909341663652	18.2664552031831	6.52524265713731	7.87481942854376	3.22927623302412	1.34273574677067	2.42950800820075	1.86490537222986	7.07074155693218	6.17892683428074	1.9958605318127	4.52089051660112	12.1948726323476	4.95274020559922
TCGA-EB-A44Q-06	15.5259392410602	4.24862380403469	5.56935811757224	15.5157817020413	15.5280375776966	4.07668413410315	15.1590311904581	5.47171244629325	13.3468343418969	5.64947483715185	11.0792866876528	11.8460893429043	12.4234315466967	6.26594907182673	14.2857358523139	3.85250943741074	14.3028334021006	6.9156541757532	11.4249028548176	12.4772246351431	8.12630986460755	11.9821114039052	13.230770526734	3.821747888328	13.2534555425069	16.6085077137145	2.87806592123522	16.6050817340721	10.6589559027154	10.6231365982636	5.29005001643537	11.0517243268031	9.58392168008146	8.83319635666692	1.12815309997293	15.4868033539851	17.4145447447982	6.40495543851236	7.71163104713597	3.83668359232355	2.0127910504782	2.70267991650986	0.922436792255545	2.72550300546901	2.06309491394508	2.16899691847354	5.14298938405271	11.9381275110453	4.2030988524006
TCGA-D3-A5GL-06	15.4070990016569	4.7585725850101	5.87596819827897	15.4043579173305	15.4239972585743	4.89742737514729	16.2029553248716	5.92133458882259	11.4276424783452	2.88869140553173	10.5315805216711	10.5160843488821	13.1995616347651	5.83934934393457	13.833976710676	2.74704874415735	13.851790040325	4.96064284091125	11.4227539427773	13.0970832445908	8.3519212689475	14.3634907615793	12.0298345586893	2.29537044776986	12.017745871779	16.7090847935274	4.46373041278165	16.7182866832881	6.409284745715	6.59861477731564	7.36179824948895	10.6769908411879	9.11806460556946	8.58464264392004	2.05867754638787	15.9782768662378	17.2121615909497	6.16827639919008	8.58575879585399	4.13511192294881	3.19991475345618	2.87575744849948	2.20682797447848	2.27785337431937	1.81661123359952	1.72189677835759	4.89847654522187	12.4714048173065	4.92786271238005
TCGA-EE-A29T-06	15.934248108771	5.43591522944199	7.62912551906926	15.9352741201899	15.971164059498	5.56732796459289	16.551410608767	6.53991186715255	10.9314876051334	3.48643290313063	11.2888001211432	12.1902067943208	14.081300436702	7.89739017288319	13.9556141830972	2.82801404395366	13.9784534658105	7.40078344838881	12.5133523507905	11.7340339759506	8.36573455640073	15.7585301252566	12.6764077508249	3.27276383342193	12.6893448407968	16.8733282685948	3.40194212164906	16.8788468454268	10.1546441619418	10.1311593679663	4.44817323318187	10.9732557264917	8.7998940454975	9.02559771777082	2.27865770645199	16.2759857037206	18.2856013605393	7.17833424192611	7.99337515333578	5.27199832663628	2.46376913078014	1.66684866211273	4.24459161879	3.47003646828579	2.15288033035014	3.18206277638033	4.20256781520798	13.0538727618372	5.51812755516608
TCGA-FS-A4F5-06	15.6213906064153	4.82535820966431	7.32925059665778	15.6248238767534	15.6473994971967	5.0247531616608	15.5641113264917	5.68137961126564	13.0729790121521	6.1250277023755	10.067709327184	10.5889754308075	13.0409547697044	6.42039674817638	13.3923408127229	1.656147701206	13.4050973349093	5.43413717528815	11.4266584135608	12.0868073636453	7.22275789658427	16.0314207853042	13.1248724305159	4.14679071092667	13.1154847297192	16.8404881855266	3.81701525976297	16.8449058274417	12.3490574467991	12.297928208567	8.32354474586296	11.3105044808575	9.60465303691984	8.46925721428979	0.846597848785118	15.9860509165474	18.1130791433688	5.41075506709275	7.89340275994349	4.05099820634121	1.42125148563932	2.12276677853736	3.16604519982481	3.48045820628367	2.57975753024988	3.56779272818554	3.84833001381853	12.4372439292948	5.23950138824666
TCGA-ER-A19F-06	16.1411421170168	4.71709940849607	6.12261763007988	16.1369750119452	16.1456483866074	4.86249040577044	16.491965594353	6.01286964198558	11.7167395881797	3.82531705351193	10.2281430951887	10.7450906955455	13.9337745157552	6.45794741118167	14.3486002398009	2.89100752523505	14.3491976685232	7.29112569356872	11.6683943526396	12.1562442277398	8.35844766747939	14.6869144570262	13.9860650687331	4.59669396419408	13.9988190426739	16.0090197146707	2.62064822304501	16.0074873665021	10.7724980445346	10.7277537604303	8.6739511942851	12.1314847050184	9.71182442403441	9.26764217319646	3.2740506188583	15.9107021771614	16.9605303890234	6.65254065818243	8.22607810015392	3.9203911631019	3.76545245670342	4.45274555540979	2.34646096237121	4.13128464273627	2.45848321983723	3.8719074222461	4.75004199285818	12.0145817667839	5.81872682271909
TCGA-FS-A1ZP-06	15.2775916201268	5.46579444839232	5.84076102901902	15.2701624942451	15.3018491728202	5.40400948093005	14.5040292879646	5.96011757869379	12.871399138391	6.36393852405838	9.37530577156876	10.1028069605396	13.2991202081035	7.9122440544976	12.6146531370665	1.7488522452466	12.6488634745563	6.13774135357924	10.9540371051709	10.899090808153	8.12818216061668	13.9828702324928	13.9776692415371	5.58016200730505	13.9793460149665	16.563610859637	4.32195502196418	16.567451154177	11.1297103720511	11.1449570049519	6.33806177364856	11.1908302937625	9.20630700570471	8.96374182962744	4.74421872125173	18.8669533311316	16.9825198663739	4.7862700026783	7.37311243004522	4.73194701634438	1.75895418673747	0.948086634889645	3.44630128285448	5.72610572124469	3.19329683221589	2.06955916828593	5.25758312605278	13.2926176036416	4.77073366491533
TCGA-3N-A9WC-06	16.3752248322026	4.93173899455675	6.15842130768405	16.3854761158244	16.3806358044014	5.3015921385413	16.1177803898971	6.6533897778978	11.0185299594177	2.64151058235719	11.8124180827559	11.6686187302508	13.5568381893237	6.63876059814532	14.7152132802554	2.52519709197996	14.7105894239445	6.58381671378777	12.4612031874784	11.9420950667272	8.33490805777218	16.180435947858	13.7581544065454	3.92572743837504	13.7751781083723	17.1818456919949	3.17971420141962	17.1804592813885	7.32798468531275	7.65424983795911	5.77876595748326	10.9436715960994	9.56758465488274	9.2613647177618	0.835038736449601	14.6378432449433	16.9710000561349	6.18269617144786	7.03577071651241	3.91526822205186	2.92325663548723	2.48177480205431	2.39194407640712	6.54438050399511	4.69178507618629	2.14755519882944	3.8307612348041	12.4817703798804	5.40567781146434
TCGA-DA-A1IA-06	16.4205723629364	3.77736659740051	5.75654949647442	16.4201601486998	16.425935501254	4.38550372122099	17.0898044240726	6.2695744627593	12.5763727140441	4.16138715925686	10.9810427039711	11.3514219059035	13.1417146621754	5.22692360324656	14.6860940461541	2.3365316447681	14.7090691727934	6.12816259226563	12.1258793051675	12.3815652690548	8.99489437785282	14.9236748755473	12.643604196002	2.53134862105447	12.6668049854303	16.9699663769254	3.42183794730587	16.9774465377082	4.99043945049756	4.55128767064493	6.83700423208003	11.6130278290354	8.57135762967238	9.14951170782131	2.14926268656738	15.8189226960096	16.1547252759327	5.71276729197642	9.3184180035124	4.47748583818841	1.14792868806502	0.86781072287346	3.23178111616966	1.62805431632734	1.55346287248449	3.62357611533557	3.96954111436966	12.3215371357701	4.72355102146708
TCGA-W3-A828-06	16.4457932832543	6.81801177094427	8.33741837240596	16.4369059670561	16.4570157350777	6.87974544466833	17.5619925683098	7.81895233684554	15.1376247912408	8.17854125195091	11.0450095976209	10.9615044579522	13.2403606406282	7.88678535985602	14.2701726770479	3.04328650942286	14.3020521356906	5.7156276801831	11.8443879808787	12.2305566427053	8.15282500845475	16.4441931151601	12.757036813415	3.18253767934272	12.7531291696663	15.9603591763687	2.39262505045696	15.9658368784318	4.37853013429953	4.24272886148745	4.4856006289729	10.9321408978822	9.00226685407582	9.03586368996274	3.36572296152257	17.0045420114031	14.801677692456	4.21927387596986	6.9145862622675	3.97014559061942	2.82523712213881	3.35949159394031	1.25113441595312	7.19771053191779	5.62986048662747	2.00296292720292	4.02927257380826	12.3869854887911	5.98353447658701
TCGA-YD-A89C-06	15.2132040129213	4.94694456033458	5.58372219150675	15.2063765683231	15.2227431005309	4.87389649077488	13.7665869693745	3.82107883311643	10.0392396768413	2.20565705645469	8.46773499755259	8.63307547276858	12.9934190547415	6.45998009186325	11.8509911986703	0.367912803418575	11.8650318895403	3.71630014234355	9.59418280848505	9.40767754746288	5.2506830168239	13.2372429697127	12.4698238070151	3.05355902444506	12.4678447169515	16.7618223751781	3.41274323872527	16.7681684396942	8.78772675726205	8.79709895014635	9.13852867224045	12.3678390702142	10.8186303239897	8.91918476990001	4.81772653838396	18.3268509582251	19.5431053617799	9.10865578048717	8.2783243945267	4.44633694862057	1.63156375635601	0.977449395832803	1.3179990029351	1.6907411207861	1.64154323545015	2.07340398934059	5.24127503559999	12.7639985804895	6.14128885177826
TCGA-EE-A182-06	15.9157293146714	5.14172251179479	5.6717680501704	15.9251185487221	15.9401730799928	4.72069144363178	17.2912747092407	6.23821198546069	12.4016374791398	5.10006926673734	10.233710733403	11.6137012071576	12.6306565692324	5.49471804311021	13.8486908207253	3.02401814635314	13.8573213797588	5.50998654482689	11.2429016492882	12.2813979119295	8.33505805498679	14.0022159720077	11.5877093434589	2.09533639555891	11.5365619709013	16.0527950358645	1.29469839663432	16.0714459051833	4.66198629775111	4.65446887520177	5.10063822708384	12.4247975783281	8.34979627666488	8.63526680409851	0.957809105599173	15.6293911850402	17.2290282444635	5.76021762596093	9.76625967513003	4.11948540197392	3.14542245096913	2.29615456326203	3.70835711748975	4.91907093697471	5.02835223818102	3.24518370969511	6.03503974540545	12.4532688539661	5.429891658316
TCGA-DA-A3F5-06	16.3040462019638	5.64296755554486	14.2307327163162	16.3040487635614	16.3080530958381	5.53824961922215	16.5346817070224	7.84745480496874	11.394404818264	3.783655238473	10.1174561095253	11.2474234939302	13.1004272328363	6.33644238649697	13.9541946912535	3.90492505321426	13.9670675553835	6.6187825975833	11.5433283518039	12.6247519418035	11.1945522670136	18.1986697005161	12.35622062911	1.51686320360607	12.3805147493128	15.5293700012914	2.70807007995423	15.5372503365877	9.7541963869059	9.77179758109268	6.33773731754681	13.1178832107913	10.8223604717351	9.4290293483627	3.29765580023938	14.7056894455964	17.1062087561553	6.95488906472105	8.30145800318807	2.92557953926932	-0.179603876941602	2.10785308951222	1.3587291822999	4.94552806433084	2.96579771157563	2.66307753597973	4.27195985481154	11.2577963829094	6.27120543944733
TCGA-EE-A2GK-06	16.483827682331	4.70065686494498	6.03668037948362	16.4904778932421	16.4945307422608	4.64835088368277	17.0189407664824	6.77524952641109	12.0885905061632	3.84660640731737	11.4674349091807	11.6981888720241	13.3741985430059	6.67767328774783	14.3781481370026	2.83721006961606	14.374884098279	7.6876411716935	13.0208433260973	11.8277755157848	10.6974525627602	15.0367364343266	14.0116311795248	3.51731120270987	14.0292120198793	15.0898049004083	1.67645807868244	15.0928271541919	4.4949008811578	4.67742551894068	5.83676478822688	11.4330328252555	9.00452926511349	8.5978834796637	2.01159776236063	15.193598315849	17.2722993348031	6.7399886009022	7.01402868759317	3.92722095074428	-0.00818604142763402	0.927543919632972	1.87985475160306	7.68660645929401	7.61100902701632	4.05136903714743	5.57216346476099	12.2519697369531	5.47633394513908
TCGA-W3-AA1Q-06	16.0013672487495	4.41020902687176	5.96183279503946	16.0046950115436	16.0012467664456	4.35249495009677	14.7437130742474	5.2726804291735	11.4188885060645	3.43177826664719	11.4787077499986	11.3952144345011	14.0789595822387	6.26641453428681	15.229187128627	3.28401580838756	15.2388194142803	6.92793784440035	12.9986118971327	11.9304881925566	7.24785551155426	16.3117103193013	13.3061905795284	4.91111508126918	13.3247194076078	16.7144740082372	2.91985609541669	16.7234721111056	9.30336632230153	9.27387859715791	5.27261282239134	11.1174852208138	9.97068190617824	9.1803721784195	3.50962916161974	17.1067960594151	17.7278999742559	6.76082998191555	7.29300201914679	3.77306465967846	1.1838902119838	0.588076837760836	1.23369852981441	5.47790298225679	3.73720863789132	3.11874716630497	2.03870740882703	12.6331111814342	5.39929223664302
TCGA-D3-A1Q9-06	15.1411008073796	4.25970734204313	5.66043511816447	15.1507725983726	15.1377515166181	3.88098956072016	15.654943544411	6.24938401844667	12.6062015366911	3.72073639695344	10.1197937325119	10.368294762663	11.395769286572	5.10905271916365	12.4729073361068	2.27552461632412	12.4650190973062	5.82224715781837	10.7235105625466	11.2294031182843	9.26445960997065	14.1892683110614	12.3082216041192	1.08614734096296	12.3131345078064	16.4736354305199	4.46423797612654	16.475886425521	10.9749311513044	10.9534712771841	9.44722119134855	11.3698676526424	8.84839343921657	8.855199965279	2.26533095396194	14.9741105007962	16.8864343905557	5.09648827006015	9.11542976825936	4.29209447468966	3.55963109380981	3.25817500155687	4.15298137744477	5.27344805750319	4.4166052523127	0.68321074729091	4.78881663760049	10.8245599523037	3.41233147935159
TCGA-EE-A2A1-06	15.9018007986226	4.75378620766022	6.70586215911532	15.8962287252662	15.9136813626739	4.76964731215181	16.619694843042	6.76497758142474	13.3202111372401	6.40968191307648	10.5782762987694	10.8985901189867	13.0541973118558	6.57375681123213	13.3964403532597	2.57562934532072	13.4329993747356	5.9916202148769	11.5160764332901	12.3150687048775	8.86424471948273	15.7187033585441	12.6511257054106	3.25852017795776	12.6538002122741	16.4708527739733	4.14129208662669	16.4743213769899	4.5677124882669	4.85115196702181	7.30869333609859	11.5306952733001	8.09540851667147	8.77071261110053	1.12665968005062	14.5716145241805	17.7858960594101	6.63755532375519	7.32164077635182	3.90337373379731	3.01475683462529	2.53772992783717	1.76153404172331	7.54640140023949	6.98302701809813	4.31581610953931	4.72792375086444	13.2156888811907	5.2995096034038
TCGA-D3-A2JP-06	16.3321474692736	4.96693385742974	6.56129548011369	16.3298734862638	16.3431616575018	5.10313975279757	16.2872433285044	6.27685022850194	12.8099734999674	5.18658872921347	10.8278368460834	11.1150997116332	13.8880024464558	6.81787664297462	14.4828341124624	1.81473297965532	14.4882912924899	6.4487943744741	12.2312284892137	11.8099884317881	8.49942242852842	16.0788477919282	11.7442850044402	2.24518111122487	11.7482663816187	16.0044664118668	2.51677226943804	16.009773267534	10.3427565663298	10.3536303557379	5.48645802735771	11.5248643227621	8.80569810742078	9.11667427901678	3.58029872735816	16.0945409470466	16.4560269923814	5.89339954777232	7.71413975845767	4.09074466886122	2.21543863194541	3.5784485255568	3.15634509056203	7.31025009860887	5.73465553924601	4.57943045866229	4.28734374164854	12.3423146056478	5.89403087735057
TCGA-ER-A19Q-06	15.8839244931646	4.74747221590156	5.53947140232484	15.886620019907	15.8987879550325	4.72115420568848	15.9231627934463	6.14597585956114	12.8006964701676	3.35084147979789	10.6810310431783	11.8852482135046	14.1996617820986	6.80960728903311	14.8694285009621	3.12702645579503	14.867663438458	4.64032927499066	11.7245319744762	11.9938897409184	8.34857613898867	13.7946878898983	13.6397796312726	2.69033269695274	13.6490912917468	16.5264451601904	0.867247279353073	16.5356200359876	6.89557718163403	7.0693875890992	4.97372420761187	11.7949163618977	10.0934896669687	9.72244475801585	3.32720002504521	16.8347065321396	16.9273999582713	6.66730008644872	8.40894376533748	5.25637320823123	2.73112342441539	3.51000723495102	1.50941575228448	3.57875285291965	3.25795863774109	0.517989442070129	5.00944848249089	11.5278336961564	6.1643389344095
TCGA-FS-A1ZA-06	16.1551461065008	5.00842491676997	7.48440247259789	16.1533859563159	16.1613111167069	4.9763237815506	16.0039396560571	6.45238455103164	10.909004491065	3.50660744114702	10.3793485188923	10.3996875580121	12.7724976579795	5.3211600392051	13.9801241576142	2.30973875990288	13.9963455988779	6.89247282781948	11.7680775379627	11.5211493518521	8.10304571635955	16.1718404973426	12.918693326579	3.1865697849968	12.9430888176393	16.8127662943135	4.2361473696283	16.8104084706495	10.6558012951058	10.6376745441544	7.21755928751597	11.8358106187221	9.88429564958994	8.99195736329344	1.90420821199154	14.6799990548254	16.9476159971899	5.67089829670115	8.91358565622806	4.56947240401206	1.74283236026198	1.48532761988556	2.30747512337015	3.64906624690165	2.64955161735474	2.60119249691159	3.57310295848321	11.7873933868301	4.62092157546337
TCGA-D3-A1Q4-06	15.8006338583234	5.28838087368044	10.3373328927228	15.7903609928693	15.8157292521325	5.55202474093146	16.5916943312921	7.77703273403659	13.418447313823	6.51563850843428	10.5076774375116	11.7232174673229	13.7332969412088	7.6395625755268	13.5757647808482	3.41534632080124	13.6010108637009	6.39329370146353	11.228330700824	11.7609072867163	8.61755175355751	16.7965148033937	12.2859069063945	3.18104322953476	12.3005280558185	15.9046496947374	3.84573825260961	15.9104204128512	5.03002264427867	5.08635009628633	5.59688858028058	11.9660685777879	9.17379552678759	8.09366297245509	2.78250984578309	15.8928074465679	18.7501000476149	6.86117830708653	8.5003142506094	4.21582478196864	1.65211311498563	2.76347817208105	2.94267237315212	5.84240834272494	4.8655755468677	1.50957782022298	4.17478932943394	13.5524797673211	5.40487033012836
TCGA-WE-A8ZM-06	16.4761124079034	4.87111290154512	5.96211186647068	16.4769418135206	16.4842820458568	4.97646000693092	16.7815120596741	7.172402019822	13.9581888465189	5.07484564758082	10.8384849708938	10.4939081606968	13.6090155755244	6.94404799118737	14.3060130714646	2.31032373127614	14.3286495724231	6.28954679702858	11.9260563724133	11.6104389501743	7.12634524669514	16.0675091557196	13.5686865228467	3.18831804098436	13.5755870610335	15.843445722314	2.64692227796124	15.8491679415271	11.0884608299222	11.0757727450745	5.95253083548446	10.4007696045276	8.10229050193317	8.60203716860311	2.85987216389087	17.0520248848618	18.5358140748929	6.96942959008767	7.84347432156126	4.17648974836744	0.229551070368646	1.14527650753851	1.0312915319858	4.45965881254165	3.79869865141145	1.44424882654655	3.53011311751558	13.0197823090909	5.53285518946489
TCGA-ER-A199-06	15.286554040315	5.80945059684225	5.61235672640574	15.2822377451359	15.3040767665304	5.50596950624545	14.4884990372309	4.35815483118227	10.8962140812657	3.01586191911902	9.45614639456069	9.48966607732944	11.1228978314991	4.4738531311108	13.6299648763192	2.75665640332899	13.6450520929407	4.46421678001271	11.6131547164408	11.3503507161701	8.45049380822553	13.9367548814346	13.320938750181	3.4188170098204	13.3428463142466	17.4226942720883	3.84096100232729	17.4275173655001	4.28307149573649	4.16571580653286	10.1271204868677	11.3325419240004	10.491143982028	8.93522031454034	3.00081646661034	17.0185406921497	19.8052144528599	8.01389445740337	8.26143560458859	4.16572894697199	1.78875998960119	1.13022313725443	2.54872991845036	7.86225673181914	5.64501648619122	2.74425518076029	3.72266793142288	10.2658163588372	3.75801885353053
TCGA-D3-A2J6-06	15.9613197788266	4.42549387986155	5.52855175294759	15.9580286755021	15.9697447746406	4.01231925740934	16.1652273958519	6.33582689520277	12.6312294666322	4.47865130774523	10.5813945451727	10.8721857397093	13.0064031684108	5.35666904614281	14.7522132191795	3.07943074516173	14.7590658747039	6.23618498934156	11.8569523835293	12.6372939282565	9.31413348097175	12.1268589557887	12.1465275589769	2.00742534156444	12.1552340278361	16.4721005504101	4.8633969788777	16.4731187226685	4.18991215151519	4.52041664209734	8.47802439462304	11.6860702528968	9.15642161806506	9.01791796738355	1.73916108743851	14.2607879150426	17.7834956478407	6.57293338386191	7.61473499154238	3.3569847829582	1.91296557254392	2.89947790966539	1.57953267381867	3.24886431252742	2.48648654145082	1.27696858404904	5.4372046610864	11.6526485886925	4.94983496059436
TCGA-ER-A3EV-06	15.6917188813464	5.16578522636623	5.65816630231956	15.6872440212842	15.6856504595655	5.15414923523158	16.2573730901451	6.67703379824291	12.6165038055086	4.6935558854271	10.5620463642165	11.6462065490883	12.8970700124529	6.16403310090699	14.2380701430356	3.97830157713119	14.2499999656531	6.61673311519207	11.8776497259266	11.4304411214051	8.72843044935284	13.9491802234516	12.7776548706517	3.04320580157605	12.7793326595212	15.6186859289737	2.56390474978233	15.6100325208403	9.37417459842754	9.45157211275079	6.27482246505094	11.7567780683905	9.97843930260367	9.5330890282641	3.70597692088317	16.1757457202711	17.4421062783867	6.89568386720949	8.36353510648419	3.5194657348742	1.37385630467041	2.1392160674667	0.929287124184572	4.84182508400033	3.03819912867729	2.39240648927387	5.66484071595651	11.0004027554889	5.706852228973
TCGA-D3-A3CE-06	15.6596039083915	4.76592522267973	5.64233954801491	15.6614267460458	15.6750649001228	4.6355695829138	14.3859457512462	4.85096053112175	13.6307848124829	5.96912028833065	9.14139412724835	9.45365989522692	13.0911105701801	6.16324476189768	13.7004228686878	0.737474811279945	13.7298161936547	4.68891434666871	11.1377584891009	10.7739514878518	7.34238037169457	14.6743350681863	13.0808986947662	3.53964955751292	13.1048448307861	17.0726271577021	3.62166115616596	17.071369510904	12.0260426659004	12.0039340562975	9.44601681940379	11.7957716631413	10.411832394875	8.93802119133443	2.08401483230018	16.3369933363099	18.2332869011889	7.67698440802129	7.4281487951802	4.15798557783454	0.922832172605708	0.0486807584057631	1.30240982453528	3.71835740497456	3.07988325481085	1.91342402527951	5.12411161735216	12.5087373187518	4.7733747787558
TCGA-DA-A1I1-06	16.3327584883636	5.81433880645311	5.85573745426875	16.3306985303082	16.3493670436196	5.85357535903097	16.6532068184203	7.01980541161981	12.7373069499014	4.30473866204717	10.5732896240135	10.9742283533661	14.0799167437751	6.42066266781441	14.8221204381699	3.39350395920915	14.8341585180097	6.24296615198906	11.7854218016893	12.0414714038425	9.09533430725389	15.6557113135911	15.095397884179	4.62815488772745	15.1185978286477	16.2404842938217	2.37959307381651	16.2420777189445	10.320019855889	10.3165643424336	5.39310613542986	11.3779359567709	10.0289564068886	9.74550055610666	3.3157490967045	16.4177578661368	17.3774685231899	7.02883737370433	8.81489118929029	4.15848991868334	3.59948576843155	3.92155175335352	2.08897044308626	5.1584131765976	3.81500227357127	2.20574243493295	4.18307886607278	11.6405853972791	5.56602011198451
TCGA-EE-A17Z-06	15.8745724568948	5.09258718538199	5.85628685993342	15.8735755270691	15.8869458128288	5.10729321872967	13.9541457487834	4.69941651743257	12.6186066016957	4.66895159979125	9.12146554675654	9.54420856967376	13.5806308988816	6.63184890546579	13.2903659198306	1.4690627615041	13.3333042640646	5.7274893279862	10.7514870746923	10.0575513326344	5.9694512671871	15.0686162294376	14.059900748401	3.54951111339924	14.0802350128185	16.721877175535	2.65875955035987	16.7213964362915	10.4746106363128	10.4760453747276	8.9676655516703	11.8066629494922	10.2068894643198	9.52910203094964	4.06139356643851	16.2989453198582	17.8541841342619	7.63773926351734	9.23230397603676	3.90629969314805	1.53633822691489	2.47407670508399	1.31128782583249	2.70671383754685	0.961711200290552	2.71146102642726	4.29095656061008	11.6984112436515	5.34006878528186
TCGA-EE-A2M8-06	16.3304330041059	4.37719575377802	6.17628473741113	16.328111099759	16.3380768426784	4.54430801101213	16.4641323574042	6.87645831149213	13.1124579609882	5.10866609295872	10.8181510225738	10.8502354768978	13.404348369642	5.93707559485882	14.6907820070411	3.47856277000319	14.7037233160837	6.32823446187224	12.1754191041812	11.7645736575774	9.12237572442613	15.6216015701658	13.8247519361692	3.42632202413833	13.8453976535125	15.8342914321891	1.87012999780471	15.8371775536519	6.70600756180419	6.51382913069743	8.01561086765114	10.9710357460015	9.05730893088632	9.42697862916657	2.99099567163369	15.3928800004839	17.3286751221534	7.26156420069524	7.26697378927059	2.60335315874682	2.90792413641129	3.57496637863253	1.64730607195843	4.83429798024733	4.18331505298204	2.74177851056734	5.36221973710495	11.8143804784133	4.99851658376733
TCGA-EE-A2MU-06	16.5221503508233	4.75933708103092	5.62047346968905	16.5166022665919	16.5307084327704	4.66273548878504	16.8503336340787	6.47229395459501	13.6899585002911	5.36562796788637	11.1821098254086	11.3338956614093	13.1326427183232	5.44875757561213	15.0950661022655	1.87826530908525	15.1233821826915	4.78001217387013	12.3153276194784	12.4277499361973	9.10164383164741	13.8116221182885	10.4273508774397	1.8271602549705	10.4575429456618	16.6661378761537	3.56178754256035	16.6735542023486	9.5910930230953	9.6480061742541	6.278947577182	11.4857741769228	8.36867092073047	8.91855179788344	2.53107384463388	15.9208897550836	17.0429664634311	6.64647585773175	8.35161069867436	3.80427627834064	1.33557153532688	2.50568219719399	2.87347582669516	5.06286882641983	4.75639297322297	2.95833189880041	5.22582083713799	12.1797473538246	5.19072186220886
TCGA-FS-A1Z7-06	15.5496052308506	6.12938196162233	6.45785002109758	15.5501632763185	15.5661961815411	6.12984928565554	16.2609637536576	6.7681794441087	13.4860905644324	6.45063375677887	10.7533141264637	11.2371741981979	13.3286654301882	7.26045767432483	13.6439580245058	3.49906702140616	13.6572665422852	5.7055872308862	11.830713979838	12.0832507589541	8.56657716646325	14.650258263365	12.2254732612071	3.09550817961416	12.2350053928761	16.4383340161188	3.78148566245641	16.4400850542561	9.15578801100028	9.07292423792632	5.14550010550615	11.1500405224349	9.39181918748889	8.49241416769133	1.76338898047393	15.5201703361854	18.3505480508113	6.44251336616025	7.74211900326307	3.22787470089299	2.77356192706942	3.11491353231848	1.80390988010816	6.20538537829532	4.76218377464608	2.79591237625774	3.95567488951365	12.4926728421058	5.64346545487214
TCGA-D3-A1Q7-06	15.3437111989452	4.56900756502889	5.75850887161735	15.3495301005664	15.3691975254762	4.72062975368674	15.8004631728746	6.31357589189571	12.7447923051691	5.34062320991255	10.0083117064894	10.3109288804193	12.737100107183	6.01322885883472	13.1352149788404	2.57835507363234	13.1339271549835	6.30212149859461	10.9888793971156	11.4758155582966	8.9326100301926	13.4899863204337	12.4103049280522	2.55442573568487	12.4159386228779	16.5834219281328	3.43779917226357	16.5824839611709	4.7151778303023	4.59333948704926	8.19333735005871	12.0562963638642	9.01399145540702	9.1263572366359	2.1077361843763	16.2077994985577	18.4220477491579	6.86015780925056	8.58881993947907	3.68394722205476	2.80357312722691	2.95233431241867	3.08575730921617	6.41412094126667	4.49094268649851	2.24223906739018	4.15696933036795	11.9120438671598	4.8723561881796
TCGA-D3-A5GU-06	15.4955965742723	4.16353603256454	5.74971713466035	15.4989976920534	15.5074164880969	4.37934601321234	14.8218957692324	5.18423357088878	13.2350008833816	5.81452000532475	10.7791648447687	10.9545455450224	13.7238163442397	6.92891712494323	14.6602077244708	1.76680963691466	14.7060113292339	4.47099780182102	12.0876951920359	12.7371179094555	6.63592417375059	13.5955150635425	12.8137686193104	4.20768361422419	12.8933088159692	17.6354586455217	4.15694232298339	17.6412380497121	11.3939258945868	11.3759819094524	9.9013893928511	10.9009056301135	9.84161324179796	8.75063698055322	3.38915982106625	17.133938183815	18.0351450519381	7.00938095216369	8.51634560104135	3.27261910732965	1.85895850135099	1.98198731675963	2.97045918474911	3.23086811887891	1.60773624714625	2.83396915408565	3.64913469504693	12.6051896577346	4.98994668435007
TCGA-EB-A5VV-06	15.5464847128321	5.01237434623851	6.18334557848702	15.5645144114174	15.557728540007	4.91080393574442	16.0382003950658	6.30412130656284	12.1835384325994	3.71743716391318	11.2350068309614	10.7747302744076	12.2463006606363	6.72754190940563	13.6507122527989	3.51100571745298	13.6838571830428	7.70843410520509	12.7015557713962	12.254114370659	9.29341025454906	14.8399917199744	14.1025094668365	4.79187590934696	14.1345546168326	16.0054045168963	4.44761567832056	16.004444771464	4.53941835246965	4.6362810055895	6.8397686526943	10.4044044298206	9.62494968916658	7.91363530298048	1.52109288819938	15.2656882859798	18.5402618294552	6.50857640212105	6.80187365055791	2.22071025797128	2.17987194132397	1.80297910198018	2.56315333658352	7.4782251985976	7.68816557542163	1.85020695921208	4.63025537841032	12.2304433202238	5.4625565033624
TCGA-ER-A3PL-06	15.9122481567752	4.86220569807154	5.74929005432994	15.9127324895437	15.9148508920292	4.78583799591162	15.741513714625	6.35899955828825	13.2004541293455	4.86558642340121	10.7068303701194	11.0259253809294	12.3519180815715	5.70215949411648	14.3115334399678	3.10710752932718	14.3220745312686	6.71087657571797	11.9951253076693	11.5173966980129	7.78961123768196	14.5339677037576	13.6021389351692	3.86523562667207	13.6188663669405	16.1996453020383	1.96490726747117	16.1993294440744	4.55098452766208	4.86425106322247	6.05200521136603	11.8188321760109	9.90662815071918	9.10000210985063	3.01196857999507	16.3565708005201	16.3591365754167	5.72967644691438	7.82522767663009	4.65004904540269	0.509282308459812	1.45764523337245	3.01493782698366	3.51869389014297	3.52391530627653	1.20731339279981	4.07230349258208	11.6886680036801	4.66133502544367
TCGA-DA-A95X-06	16.1041047199239	4.36617385622659	6.66369488004043	16.1114590359162	16.1138678774989	4.44472050498006	16.6191088299188	6.41109817283677	11.5332182145505	2.66746470171667	11.4767250723552	11.15002593522	13.0605792499855	6.14332482931386	14.2298706637744	3.08174999282472	14.2509728355811	7.04714689369812	11.6105793122645	11.9505144187719	7.46817266981613	17.3121026005435	13.6906644400253	3.64601715089967	13.7032173838096	16.7371741114214	2.53031400413001	16.7417375718424	10.1742896108162	10.1563360591931	7.04510559720373	12.209199205139	9.61013432894338	9.1534511252448	2.08169321011267	15.5609478127671	17.2010262943081	6.09449048830466	8.26557280411984	5.47486324232105	1.91511617303521	2.04285264811657	2.66154602272812	1.82926378806492	1.28194574087132	1.74357390783174	3.67476232333663	12.0572771047034	4.30192004982844
TCGA-DA-A95Y-06	16.5714728262608	4.38554509488231	5.58635256664059	16.5711799814852	16.5753825202918	4.22135120080087	16.0942543634769	5.92180407802574	13.2584448462055	4.07888260969377	11.0804278520642	11.3218035959374	13.7887775977165	5.42159001776369	15.8904945458272	2.47723818912366	15.9050096458318	5.99606967491468	11.9395664823648	12.289590110701	8.13589040872439	12.9878417960015	12.790151703268	1.92295875524499	12.8015374231213	16.1680908234718	2.18765268582606	16.1714965569339	5.06692499230331	5.6478118726743	7.8331764326474	11.8683058499746	10.2877975194433	8.89677207701183	3.39603150343829	16.3932075677731	18.1170153222654	6.85001960108075	8.46010442389689	4.23053655662282	1.81193899610882	0.403847745172996	3.12138120154915	4.70242858871152	4.47930578108908	1.19633242126774	4.85137669607602	11.4212557201385	3.86984630891158
TCGA-D3-A2JL-06	15.4943628362762	4.2057942196575	5.55348107397041	15.4947806672284	15.4966565627027	3.93389085260425	14.3580777793777	4.92940990419025	12.1743096379321	4.16111371283655	9.91900383439545	10.2584494687764	11.8221657493008	4.29798663342195	14.0763358957125	1.09624683926964	14.0980018569958	5.77887574698795	11.6296112781345	11.5668338963884	8.25092600343296	12.7507302256722	13.2087358935529	3.88587374583842	13.247727747611	17.0482804735537	3.89887276142158	17.0507075486825	9.66999893734871	9.66433646440277	8.20125794746484	11.3656837639591	9.52768428000815	9.15927424027879	2.60614283693863	16.0069910933042	17.9423108305666	6.81792460015626	8.74779456827783	4.13160516270134	1.93818579676986	2.43079774394552	3.54751997718984	4.27853779526771	3.55162167918727	2.45836963573004	4.06874028659107	10.5632217164435	3.05754719715772
TCGA-D3-A3CF-06	15.5049188215451	4.71730240399005	5.68639576955376	15.5032863431309	15.5220398613095	4.82029012666815	15.8691465674966	6.15449831803844	12.2952917598425	4.54514125711222	10.2509930694261	10.2398415152857	12.0039669643528	5.32324957186837	13.746906427525	2.33186033186374	13.7692171393793	6.80913158135284	11.8032686149442	12.5015013331557	8.84743502289064	13.6119785215838	12.763326663016	2.5270160497159	12.7993637212384	16.2473775425882	3.67156286501484	16.2404110632498	6.28018896226306	6.41134695251375	9.14421181671283	11.8565821755312	8.73076664349372	8.87255828372403	1.36740823542169	15.3643926303262	17.6635878125839	6.09231194756002	7.96045953177819	4.82915946402592	2.35334138619316	2.59233459561938	4.04206823542889	6.52642403593174	5.77900734738413	3.43507487521162	4.52101534822956	11.3411776871258	4.05511457364872
TCGA-EE-A29D-06	15.1357263824108	4.00092808889957	5.66486429419448	15.1425241855052	15.1430777412499	4.59856416482504	16.5480768421401	5.93616661316241	11.3193418368137	4.3256442018731	10.3728067272568	10.2498049665329	11.669213051902	5.54037672261025	13.4548134221793	2.58368224845404	13.453470003399	7.18757721297879	12.1365197616666	12.9247579790679	11.6849336186948	14.3328504852024	13.1921150496298	2.77081631688929	13.2038866147602	16.2777266083222	3.95677329362304	16.2835976257249	10.4477987690832	10.44168080563	6.13924404330119	11.6113234414213	9.51768704093294	9.78588154685587	1.45408756110888	15.5604803167461	16.1341972190952	4.66714586301346	8.93963753711563	3.69419289246509	1.21373702316247	2.97114205353964	4.31483932034565	7.49919647181217	6.1335450113728	3.15616231778517	3.87855408618031	12.2453817634956	5.08746502280544
TCGA-HR-A2OH-06	16.2172951908541	4.61149941963973	5.66121646416703	16.2028931022307	16.2042943551036	4.51724097533219	16.0300385825597	5.78311896004698	12.8978978685237	4.10628227623773	10.4556572023355	10.7155454802692	13.3793880922917	4.84723159450443	14.4134288356091	1.89583878074323	14.4383620438266	5.61358651475809	11.9736025231346	11.4322386374015	9.37193481320453	14.4882226307014	13.3640915246113	3.70196135485786	13.3614007062925	16.1481002481097	2.13379988862906	16.1339573523741	4.44069623648361	4.43235496333787	8.68872425124077	12.1231263549369	9.95265897853704	9.68794684066676	1.88672217093994	15.4242947568328	16.3201235488401	6.22781250470707	8.32472590773871	3.93830687385892	3.96471022116556	2.78877534645084	1.70967886156431	2.81623981793108	1.6848104124336	1.02293479039533	3.53253860839752	10.8407671324951	5.77147071151201
TCGA-EE-A29V-06	16.7188198553736	4.97491114285423	5.53787750064364	16.7209331484403	16.7238520875253	5.18120055591305	16.5758850030108	6.51768028770517	13.3274472411512	5.02323647362591	10.7526749417373	11.052064826582	13.6567391693924	5.73155854505645	15.436057487082	3.38281200375258	15.4542781449265	5.05561613437634	12.1292638388385	12.3681170327323	8.54040739145553	13.4889491693637	12.8544108725112	2.59196076907397	12.8775210259491	15.8396595071934	2.45010907899639	15.8424745211468	5.09500795419407	5.29077368793601	7.96179260777855	12.1599955895368	9.78433124838473	9.40482065888877	1.6267513678949	15.2022972658656	17.5918637924265	7.18213035246243	7.26080827732012	2.56694860249779	1.43858116070365	2.9233175936562	-0.194672071365202	3.57894771452778	2.24904666524542	1.08948566075794	5.25646981417311	11.1034236375486	6.13868172922362
TCGA-D3-A1Q1-06	14.9237930333753	3.50504202902446	5.8871205375254	14.9270247941817	14.9512248495504	3.52806434526531	13.9265913721324	4.5706783687391	12.472420551915	4.60042615477249	8.5079783258309	9.15783258018347	14.305251451346	8.08068019730046	12.2909296380195	0.732250235202146	12.3524478116579	5.35589529449206	10.2245545794386	10.2252142903766	6.20172913967277	14.8876445689875	12.9398383866696	4.2008344091233	12.9324107184481	17.0185716601286	4.19015405497169	17.030128753365	5.25518781583524	5.15674874138036	7.55690028144203	12.0758588022752	9.82940176922455	9.06254755770012	3.2245917832877	17.512112507443	19.2907289232048	7.66239687102309	10.0582429878307	6.02846110342558	3.43095687972847	3.92487436185808	3.67485927093683	2.48711845358057	1.43321896077588	4.30544900881902	5.30144383702035	13.4857748503922	5.99095145606051
TCGA-FS-A1ZW-06	15.8171480631389	3.12897435136196	6.31570982716906	15.8200928667958	15.819806437325	3.85267198655652	16.0788750808528	5.44871090182446	11.4054089848351	4.42522855927087	10.4734330826925	10.6753711261043	13.1500823550949	5.91186242812241	13.6098901833463	2.17889039078674	13.6172429261597	6.68201117022467	11.9031094915429	11.707235102348	9.6141836323807	14.8364922231767	12.0498370057669	2.38547882603279	12.0535427030229	16.5824531760917	4.04750547988815	16.5858224166982	11.7837386881981	11.7890682828873	7.48599044874149	12.4309829911382	8.91739156904152	9.10181961126426	0.825962043301304	13.4198951873132	15.4300759131716	4.94609470386394	8.81141709346989	5.82046567323186	1.61660963161697	1.74785766617404	5.06063406392183	4.80671039860778	3.50489109910555	3.65770922726105	3.70881530670241	12.1236272380751	5.27592612413668
TCGA-D3-A8GE-06	16.8540788794379	5.8886115758051	7.03659012240898	16.8533129666525	16.8619274363526	5.92642767013349	16.9291591884627	6.09847456562615	12.6347498409315	4.41541676760152	11.2552675276557	11.2219437069428	14.0586069554184	7.17162219242896	15.2358619886594	2.38970779076039	15.2661612554118	5.39838687150764	12.0783298736758	12.2277789939024	7.17544046524145	16.3533982741837	13.3522528386286	2.80730413388125	13.3800379541535	16.8139326221908	2.85140175395686	16.8234478946967	4.09296222389698	4.44933800187612	4.28188811881405	10.8833698256732	9.16986848567049	8.92547565007631	3.17005078699057	17.5540733553585	19.9688898444395	8.71339713169426	8.46765803861758	3.36920641997731	2.35326883311275	3.20903498182623	1.64853562463517	2.70035488356912	1.21814025361604	0.907927881431783	5.1673416249229	12.5059991263727	4.95980868565651
TCGA-D9-A6EA-06	16.2236979245517	4.749828481076	5.59385264090382	16.2237540907416	16.2306549725606	4.60085917047743	16.6363931418659	5.92603391964008	11.0987151095319	1.89816106339798	11.671255965971	12.3752052174981	13.6596366905945	6.47096241500976	14.6817777479698	3.04328220300841	14.6933473794839	5.642648348794	11.9670173859226	11.8343334054103	6.9585325288712	12.4115455991075	11.5368359981089	2.93498267413059	11.6267936088814	17.5749616792222	4.40107555192991	17.5820317889342	8.30396938818812	8.28052842773893	7.99904078707451	11.5378474531592	8.32118468897638	9.17117420479325	1.93552874830821	15.981990002132	17.5175907374737	5.83064810828699	6.81333938485133	3.44333924792799	0.894512669146137	1.89298963914719	3.4526501563767	2.50705319445007	2.08725081269382	2.90038091463258	3.63732756499232	12.9760696101539	5.33410328708082
TCGA-FS-A1ZC-06	17.0540619114717	5.60368031012114	7.65156667617883	17.0480978693753	17.0571544066387	5.87851707982597	16.480609611194	6.10630738274674	12.0887269044156	3.2023350686067	9.58331778298848	10.5700508088089	14.201914872671	6.74674668186174	14.5846108150503	0.495902633176247	14.6004694390483	5.73803660950996	11.8319621843314	12.1704711499383	7.73667423309268	17.6563313316376	11.4896033495728	1.53348021725914	11.5083940740748	16.9353051396944	1.89615851261177	16.9394479883673	10.709098971405	10.6977787379688	7.94260008137412	13.3560051103742	10.7988390585968	9.853470176368	4.65519031312436	17.4017237745541	17.2626350673044	7.53491432723291	9.05518876612902	5.55472914209805	2.72462831309053	1.61517765900339	2.14627264827741	1.78778059024587	1.23912211565907	2.67295115512719	4.03846118092451	12.1856129027102	7.0753180718751
TCGA-EE-A2GB-06	15.740810384441	4.73109803144291	5.7375123118919	15.7410146861137	15.7880890889032	4.95216968228345	14.8609435926396	5.83319494794846	12.2982100845035	5.83633288573108	9.0324874256306	9.30925164581287	13.1483667864023	6.08254901866308	12.8426532581726	2.01398871272655	12.8812016012292	5.32960233670086	10.6591853205039	10.7785953155481	7.00438554959195	14.1812221700288	11.3770574848105	1.72145555088753	11.3909125731716	16.8153754378795	4.26199535912916	16.8159348309629	12.6523167813031	12.6528558353657	5.17568751107936	11.9968873534603	9.25051069636867	8.6601708589654	0.35201260549756	14.8139760571445	17.6084823640313	6.3347851220451	9.04508991831433	4.58508867764916	1.5685976700266	2.18667428705292	3.14757353532395	4.81527163838779	3.6061864416964	4.4477576546988	4.19435651580871	12.209330810786	4.57160715203666
TCGA-FS-A1YW-06	15.9497416916513	5.35703229160444	6.33943828079855	15.9471096233951	15.948976194306	5.38650647556267	15.4201064332681	6.09318907278869	12.9302162500524	5.62759590469449	10.7804390649336	11.9208410415364	14.4112368520573	7.7991968641883	14.4703159548844	3.04282629978268	14.4846702590609	6.90361588180676	12.8117937872811	12.2068662548569	7.64447201794568	16.0687845269958	14.6821429842039	6.88951623211339	14.7066669678496	16.7110919291175	3.50333986164719	16.7118389763081	10.4299882241261	10.4312169691742	5.90129896373583	11.22873776232	9.43579449636044	9.66231049663235	1.27916988287645	14.6816417583897	19.045759350832	7.46030508067774	8.19956990190414	4.19371613715315	1.04885550993956	0.781827322193992	2.40920462915349	5.57478796491088	5.68094449923721	2.51172621527248	3.86827205749242	13.8857450878858	4.80158751925056
TCGA-EE-A2GC-06	16.078299697265	4.25081346151382	6.03652503793176	16.0750613289058	16.0816050779564	4.23285442077965	16.2292110212358	6.53361754924988	11.0435765530327	3.51870864985842	10.5923134791264	11.349084629503	13.4343070144187	5.50961285253123	14.6111798276493	3.1482667021396	14.6331554156024	7.3676404144937	12.61659077351	12.4541744339057	9.43433921386676	15.4752890840863	13.2425842198026	3.27674228800561	13.2419976879281	16.3576399171754	3.48217167551381	16.3679340181336	11.4258383528745	11.4308142595403	6.97332855024261	11.70795275251	9.16759220223902	8.90859575040527	0.143542157835882	12.8583246755365	15.6342841981749	4.92818449050971	6.87908355730545	3.89935754771681	2.55072320826778	2.73212568531988	2.0815675490125	3.83559113111423	3.25616393165364	3.60610665707344	3.85480648242162	12.7002487388324	5.19665139556058
TCGA-ER-A2ND-06	16.4886478184979	5.03677241716207	5.63384358985174	16.482314133309	16.4884446644213	4.84695722760502	16.8428438999273	5.91632712180373	13.7519765362099	4.05355309620472	12.1611374605194	11.3895342354569	13.6144125727672	5.57431073252608	15.5901723017962	3.09800645208953	15.5967934836835	5.92928169569671	11.494347998069	11.7421834085289	9.4570827714702	14.1214923264243	13.0778884042582	2.48193992976417	13.1011826893545	16.1428166401279	2.57735656251455	16.1587683318721	5.64070693589847	5.75111949969247	6.7083332653976	12.060012333119	10.644577255272	10.681251562865	3.21613924288535	15.5088446087795	16.4343147336531	6.40737578478379	9.63651362271302	3.41275996683596	2.64026323733503	2.90776771898653	2.84337883957232	4.61126726133579	3.12039671161721	1.50679414161538	3.88315315708736	11.1764317466572	6.34820700695384
TCGA-D3-A2J9-06	15.2560608870921	4.75930993529127	6.03136081470221	15.2537564946854	15.2733579097064	4.83084770099688	15.4260234345069	6.14839430706603	12.2837911696605	4.59172556235774	10.6690069522345	10.2183963356767	12.364157873364	5.60034320123966	13.4742898748649	3.36868084869594	13.5124317040311	7.47763978869283	12.1293142532481	12.1501537821686	9.88483434063674	14.3744050722229	13.774696740487	3.6685867581254	13.7956697705701	16.4108391115271	4.51232880680492	16.413358013427	4.34689446251136	4.62779945376379	5.47613549406343	10.9772237210858	9.58074912080445	8.72815391601036	2.3056229238181	15.6982961576735	17.1270912637741	5.3339359527859	7.34519437632295	4.28225663126285	3.41311415931896	3.01562512544985	2.50095997486813	6.63637353497204	4.48552052584934	3.89941777566723	4.60067790910479	11.9316502733007	4.52330368706707
TCGA-3N-A9WD-06	16.7618966989805	5.92830485742301	5.79158874139828	16.7600954047986	16.7631062541822	5.26950318632812	16.7962654176513	6.79617843204639	14.655739937038	6.24723652395173	11.2384788796399	10.7482289178059	14.1282357994601	6.49448438276076	15.2177929091164	2.50321953564292	15.2429590102084	5.79115888179713	12.4546601987132	11.5565855952278	8.03243292924611	15.0689004675148	12.8169869408315	3.07518824203487	12.8317867880965	16.5005526334636	2.68729447281026	16.4939023204006	4.96804716856551	4.45859650279667	6.71490548509171	10.5748496437441	8.37490693986241	8.54210646452062	1.05788863820231	13.5646455903372	17.1727947152443	6.77109151702712	7.17155641864192	3.8275268545221	1.721035245289	2.45506643168823	1.76450255352682	6.82217395056501	4.97784309762345	2.8802191384769	5.02095893030435	12.6931358011132	5.92367117475062
TCGA-FR-A7U9-06	15.7667876290169	4.71698181280559	11.0537945710568	15.7570031160463	15.7615282127616	4.82692133347021	16.0272699132344	5.78679616066385	12.3426750050407	5.08847310724148	10.9726356482771	11.0503784223954	12.2697589637911	5.71617185693354	14.0110880355702	1.02449969265726	14.0492950707641	5.42796195699198	11.8891068017902	11.8822356727826	8.37501874263633	16.5126561151476	10.5597091135397	1.41665199477936	10.5830755142897	16.0560019995469	2.9893759399597	16.0732941395425	4.44212958320434	4.43379283371912	4.48272230918976	12.0508355325543	8.89381167116051	8.44055607782294	3.73202882849601	16.6180612476506	17.1917039503923	6.62424155215199	5.95300864929447	3.31772746624756	2.68403144111025	3.09703071672207	0.765055560560432	6.4644634113014	5.55597028996136	2.81906574025183	4.79690986203124	11.058647376055	5.02595416610952
TCGA-EB-A5UN-06	15.9647294264955	5.09651026522122	6.09322774974818	15.9665446610621	15.980200531816	4.84697050285813	15.4214158881689	6.88302182751993	12.4078434506998	4.64573375544001	10.5808336205393	10.9929873626535	13.9581389705757	6.85196910099415	14.4547788701771	2.96155048498077	14.4884831839011	6.12013940675806	11.8219921528817	12.3736085104368	8.384585868886	14.6962449293821	12.0795466881972	2.82865350456319	12.115585665866	16.4023628218012	2.95328917489573	16.408413765455	6.58757597273237	6.42440007408645	7.11850757002166	10.4947605538539	8.94925870067703	7.92574761685735	2.64121077997028	15.5975708507187	18.7250091873453	6.18588331280349	6.90469715583588	3.75939775749168	3.21223392065291	2.42901349284363	2.11760182669464	4.7713390615834	3.70103010898493	2.24227931227817	3.57415312881846	12.867012482231	4.61789835231299
TCGA-ER-A42K-06	16.854246930403	5.07391275090228	12.4493679648744	16.8493175608177	16.8661966496323	4.14704418727909	17.3710470787364	6.96700407229858	14.0865859428726	5.36635624379609	10.901289165799	11.0731724715659	13.4133079416116	6.18744091785182	14.4581469686142	1.18124312140023	14.4849388892972	6.81463679606268	12.0364461495253	12.0227400539488	7.57641439117639	18.186684362232	13.0284291120963	3.26467664326723	13.0296683410795	16.6036105489566	2.86658615461624	16.6128708145932	10.7469865829404	10.7509360659449	6.86876327247552	11.308307775672	9.58069381489322	8.96655729763498	3.0736447944478	15.7197308202902	17.7580453132275	6.98631766538634	8.39399242434075	4.20005020939092	0.850474308769108	2.64252017244816	2.54348719453273	4.76945301278775	3.04428363450701	1.17748117941984	3.76025390129155	12.2866210169773	5.10660396846594
TCGA-EE-A2ME-06	16.0061670812228	4.46274993387958	6.60042908628845	16.0043381224972	16.015046766061	4.78642259570878	16.0285063835457	6.63984947189566	12.15392800432	4.64758132586355	10.7198163660288	10.6754957648363	13.4352111090226	6.65586625317233	14.5245881530144	3.03491367049282	14.5543798007927	7.04811440854993	12.5434747464401	12.3674216523081	9.73956179985246	15.0450353203579	13.8344982688139	3.7315089144401	13.8585880205882	16.4185610315738	3.42650006371126	16.4210758706866	8.50188520477967	8.44022531384266	6.17886030125877	11.2772765324616	9.07164609818864	8.77410456941279	0.530384497129196	15.4355396283325	17.8253011103722	6.48453081474347	7.00951886890072	3.7454026041711	2.25715036149917	2.14399155055799	1.80333521124818	6.60986642716564	6.09820564463632	2.90424007530876	4.18703581431536	12.3851344422622	4.48021184094661
TCGA-EE-A2ML-06	16.4642690308539	4.69490893478696	5.96225842404201	16.4568421360074	16.4673206662532	5.07540079075222	16.9368588651074	6.1994613609653	11.5792466126963	3.03417922074537	11.096691778559	11.5272895255222	14.0304685896507	6.57690039881944	14.8629593034959	2.27228487869708	14.8877471272505	6.61567143170418	12.3896104911338	12.3182990524881	8.00338673278393	15.5321463464559	13.242369434225	3.7922378521176	13.2629672339869	17.2067897884855	2.82543866152448	17.2018808165766	11.2914949428218	11.3004668708469	5.12292183693209	11.0138927953453	8.13896603467867	9.07181730801972	0.509751848283611	14.3053852479837	16.0904623993023	5.1088680484456	9.37891781159788	3.3981470901081	2.34978068005996	2.22991258022166	2.37259757475045	3.56935816526037	3.12334202735131	3.09865660272707	3.35583868071031	12.5337938640216	5.29791549551378
TCGA-EE-A2MG-06	15.1411639070144	4.8980430885875	6.41446335876325	15.1398315906153	15.1619795866824	5.04128068192276	15.4876788684524	5.92288045641451	12.2672297991231	5.07997569938548	10.5148065046632	10.6934133956406	12.6817986809585	6.55580080096292	13.1478191767451	2.82918177637141	13.1860409092666	6.35105749519582	11.8639192843819	11.7401828911581	9.06087543008868	14.5314613951235	11.2158303709693	2.2425840992903	11.2308536815392	16.0227099470559	4.35560950036038	16.0281666799799	7.12434958564113	7.20197334072762	8.22189057723241	11.7648315305704	8.44777105625405	8.14838090093916	1.81133205424243	15.6339853157746	17.9897226704457	6.18862786083523	7.66540042737268	4.6157101607992	2.21239499856844	2.31486267880714	3.00029833669471	6.58511961256097	6.01680372835165	5.25493872568163	3.89449667699974	12.619555302767	5.42667458240717
TCGA-D3-A51N-06	16.3301705871097	4.56607053806881	6.78146984261593	16.3187724794102	16.3369084477782	4.70483371096977	17.4258307266365	7.17315244034318	12.0125895028512	2.48770999899364	10.4903242409624	10.7876251703857	13.6861051732952	6.57343548629013	13.9795899640577	2.28825665288088	13.9939258302073	6.3408767725646	11.9008922295434	12.8156930522111	7.7687609434003	17.3664942485025	13.3900393566539	2.9644341209604	13.4084755403895	16.4481905886751	1.70259232331495	16.4466070513619	10.4252979917609	10.4530109779757	5.58525488048644	10.8014135360158	8.84250002722956	8.23811067494165	1.92553206358551	16.0951895929388	17.3018456412523	5.81352883928532	7.93582984141077	3.67861441231827	3.46119343224882	3.27247307564552	1.24968876115497	5.10944935261662	4.97024501200743	5.21646077288832	4.85051738412146	12.9784820870747	4.97701876523279
TCGA-D3-A8GM-06	16.1882914565256	4.45210224979261	5.71187501256929	16.1980029779993	16.1951339591068	4.14528119421684	15.6985299493116	6.00245921084166	12.1094822642634	4.23017501912714	11.6005998900884	11.4557277822693	13.2144529968397	5.54822004309174	15.1852175179784	3.29049136189257	15.1876035556365	6.31262951438656	12.330182902773	12.8935064688658	9.50076430923017	14.1646009404001	12.3280447240799	2.42638747129448	12.3680414201477	16.830941122584	4.06119022454636	16.8257476567175	7.5211992578582	7.58082671036365	9.5157711274774	11.1447002510337	9.42595640774717	9.22652033926979	2.18136544411156	15.3047956219604	17.9804302593703	6.66595746205036	7.65838796363364	3.82514204013756	2.00508162208264	2.14249547468262	2.98233092178491	6.17383533152899	4.84682092886115	0.862586423605302	5.04585659459132	11.4933081461936	4.83642180975408
TCGA-ER-A2NF-06	16.4802049730387	5.81231902122535	5.53794576483108	16.4726368196186	16.488323794755	5.88600306941175	16.598617355112	7.05357405778419	14.2263937969226	6.52276104667669	11.6832001052586	12.1523637070406	12.6692288236629	6.41261318704294	14.6840726329962	4.13775626190526	14.6876716725452	7.6712826417146	12.182207096325	12.3005816996991	9.97288702110191	12.096929348435	13.8755989105639	4.97705555441093	13.9093401121711	16.0133061707332	3.65486478890208	16.0155633383472	4.89158354441597	4.88490624274649	5.69944042323092	10.5027615253571	8.96606851412773	9.03373555188097	0.482735356521489	13.7159935331668	17.1037143910627	5.27697690282481	6.49669383383338	3.35637911869028	0.133103541670056	1.10205292901373	1.81662623812047	1.76391844154894	1.21438478474968	4.38073764217242	6.25719372767957	12.7961971553651	4.69296636719154
TCGA-EE-A20B-06	17.0086991317963	5.1343980398481	5.90370895278079	16.9989955695344	17.026087799756	5.27169142361374	16.6341197814492	6.57232253009493	13.648059938092	4.12194716565237	9.71985946853705	9.97154880309629	14.3552678966974	5.90122016947154	14.3106450269782	2.10235553508604	14.3098431305828	4.59046455131207	11.3481135680682	11.5911467538848	8.23497042690547	16.4490416944721	13.7056932707532	3.23801408882937	13.7161868889039	15.8176173186064	0.920171795250599	15.8281229094764	11.0106209861585	11.003668647308	6.22516757230533	11.7308450682027	9.50426776526944	9.16922335244695	6.25052322719946	18.2775077188981	19.1315771868568	9.38058226456442	9.2532385321643	4.97636727583294	4.18681914368618	4.42867094427617	1.9607865172095	6.37287969242604	5.44466577572755	2.36616328982441	4.93878804275048	12.7308757920966	6.70157375235443
TCGA-DA-A1IB-06	16.286841373188	4.59631922900961	6.53601780785389	16.2873820248052	16.2944094790148	4.61252214761526	16.3134690386636	6.62309786513908	11.3914261210741	3.7069699769221	10.7311483535711	10.8594888596143	12.9545664881104	5.97573553581294	14.7849233703239	2.95003545377198	14.7951920838738	7.19783655076478	12.7206415688369	12.1258448764573	10.0807983241792	15.6053996501621	14.2887538309733	3.51497256364986	14.3133982663751	15.5655419240952	2.62647052746369	15.5645296910142	4.97333387998569	5.01118454165794	6.08366276708681	11.1566988283926	9.49612624701163	8.8730631689649	2.34510199344463	14.9760371231877	17.0626972487244	6.59300277760825	7.09598462175709	2.95319543925043	2.21562117974187	3.25991558338808	0.95215241732896	5.33519339877448	4.88989488570304	3.38213067272189	4.4119732973013	11.4093722161666	4.64639718804476
TCGA-EE-A20F-06	15.7192390702941	5.46770300379637	5.65830847850338	15.7086155217053	15.7220698419219	5.3019448709609	15.5416900911129	6.26373497868846	10.3194535986727	2.44654450762675	10.8695858769785	11.7577492215396	13.2418288898737	6.09334425977855	14.3479983107753	3.75086082264512	14.3558568409225	6.26227859575705	11.7627048409969	11.9865122669224	9.42023795792523	13.6085314206867	12.7175721677495	3.24480826853802	12.731117245733	16.0372729943811	2.31121617556654	16.0366136590972	10.4075672552303	10.4429043063823	8.7891547126369	11.8539383883717	9.57256988003521	9.38504066170478	3.14974528220843	15.8215497367572	17.1371850694579	6.82089904638376	8.77138543496159	3.95321512095497	1.99147419525523	3.29121457885751	2.7726310393435	4.76662026950592	4.29450949907646	3.82081058442072	4.36135702914795	11.4677666829093	5.79110475958357
TCGA-FS-A1ZH-06	15.2564861575476	5.33398769032496	6.81447186484591	15.2572370218582	15.2757035655892	5.36476689750711	15.6356913533728	5.95681362268765	11.5078963805834	4.13740509240151	10.1922413376169	10.2640261734969	12.7580664494256	7.10044171434538	13.321756266957	3.07321568563628	13.3458861112156	6.45223492703018	11.4747418642352	11.949152845943	8.38080839060369	15.2339497287087	13.1217959427082	3.52793206143109	13.1353513568257	16.7226570078903	4.11921628475944	16.7259619710365	10.7259644621846	10.7145699830646	7.98792240177004	11.5450193410819	9.92260890624251	8.60560052232705	2.81107001669048	16.0689045531125	17.8371988052223	6.66089452340171	7.67690908229969	4.07731090467314	2.23284758250523	2.15298256254397	2.48166302902156	6.90098910424188	5.95777525816243	2.63949929787296	3.55976515480689	12.1967446019014	5.02962146647745
TCGA-Z2-A8RT-06	15.5722467200468	3.96479465619791	5.58367364147872	15.5745768343217	15.5863416162973	4.13581980459556	15.0012712358147	5.06885944324429	10.9881743248808	3.87660313384087	10.3661709763219	10.0399136423212	13.085005613971	5.36094333831965	14.4245746799833	0.626417888029152	14.4367141681136	5.08672650018069	11.5291568152964	11.4076403306751	7.04809069666712	13.5956564738013	13.3935911970409	2.897360162464	13.4205249885577	16.7494060505227	2.872844833767	16.7525303280052	9.37009454881513	9.30775598879348	4.49934428027264	11.8476506589937	10.1168116600519	9.48663684290225	2.22464861074026	16.252128369472	17.9469399678878	6.69064379080662	8.63689116919563	4.22240546835091	1.94601386228918	2.86434972862431	2.87304304722973	4.63102727689659	3.02028633656937	2.55280181051222	6.03550573740819	11.8677245344662	4.66025703920336
[truncated: 515 more columns]
